# Supplementary material for: The histologic phenotype of lung cancers is associated with transcriptomic features rather than genomic characteristics
Source: Nat Commun. 2021 Dec 6;12:7081. doi: 10.1038/s41467-021-27341-1 (PMC8648877; doi:10.1038/s41467-021-27341-1)
Supplement: Supplementary file 4 — Supplementary Data 1 [file 41467_2021_27341_MOESM4_ESM.txt]

# supplmentary data 1
Patient_ID	Mixed_histology	Prior_chemotherapy	Agents_used	Smoking_status	Years_after_quitting	Pack_per_year
Pa26	LCNEC_LUAD	no	Doxorubicin/Ifosfamide	former	20	2.5
Pa29	LCNEC_LUSC_NSLC-NOS	yes	Carboplatin/Cisplatin/Pemetrexed/Docetaxel	former	1	60
Pa30	LCNEC_LUAD	no	NA	former	34	45
Pa31	SCLC_LUAD	no	NA	current	NA	30
Pa33	LCNEC_LUSC	no	NA	former	10	63
Pa34	LCNEC_LUAD	no	NA	current	NA	150
Pa35	SCLC_LUAD	yes	Cisplatin/Pemetrexed/Erlotinib/Bevacizumab	former	30	5
Pa36	SCLC_LUSC	no	NA	former	20	30
Pa37	LUAD_LCNEC	yes	Carboplatin/Etoposide	current	NA	120
