# Supplementary material for: The histologic phenotype of lung cancers is associated with transcriptomic features rather than genomic characteristics
Source: Nat Commun. 2021 Dec 6;12:7081. doi: 10.1038/s41467-021-27341-1 (PMC8648877; doi:10.1038/s41467-021-27341-1)
Supplement: Supplementary file 6 — Supplementary Data 3 [file 41467_2021_27341_MOESM6_ESM.txt]

sample	histology	patient	Chr	Start	End	Ref	Alt	Func.refGene	Gene.refGene	GeneDetail.refGene	ExonicFunc.refGene	AAChange.refGene	cytoBand	snp129	cosmic70	cellular_prevalence	variant_allele_frequency
Pa29T1	LCNEC	Pa29	17	7578394	7578394	T	C	exonic	TP53	NA	nonsynonymous SNV	TP53:NM_001126115:exon1:c.A140G:p.H47R,TP53:NM_001126116:exon1:c.A140G:p.H47R,TP53:NM_001126117:exon1:c.A140G:p.H47R,TP53:NM_001276697:exon1:c.A59G:p.H20R,TP53:NM_001276698:exon1:c.A59G:p.H20R,TP53:NM_001276699:exon1:c.A59G:p.H20R,TP53:NM_001126118:exon4:c.A419G:p.H140R,TP53:NM_000546:exon5:c.A536G:p.H179R,TP53:NM_001126112:exon5:c.A536G:p.H179R,TP53:NM_001126113:exon5:c.A536G:p.H179R,TP53:NM_001…	17p13.1	NA	ID=COSM1645241,COSM214224,COSM214222,COSM214225,COSM214223,COSM3396280,COSM10889;OCCURENCE=18(ovary),2(endometrium),20(breast),4(urinary_tract),4(pancreas),1(liver),1(prostate),1(biliary_tract),12(large_intestine),17(central_nervous_system),9(upper_aerodigestive_tract),17(oesophagus),11(lung),1(cervix),7(haematopoietic_and_lymphoid_tissue)	0.997159874	0.834862385
Pa29T2	LUSC	Pa29	17	7578394	7578394	T	C	exonic	TP53	NA	nonsynonymous SNV	TP53:NM_001126115:exon1:c.A140G:p.H47R,TP53:NM_001126116:exon1:c.A140G:p.H47R,TP53:NM_001126117:exon1:c.A140G:p.H47R,TP53:NM_001276697:exon1:c.A59G:p.H20R,TP53:NM_001276698:exon1:c.A59G:p.H20R,TP53:NM_001276699:exon1:c.A59G:p.H20R,TP53:NM_001126118:exon4:c.A419G:p.H140R,TP53:NM_000546:exon5:c.A536G:p.H179R,TP53:NM_001126112:exon5:c.A536G:p.H179R,TP53:NM_001126113:exon5:c.A536G:p.H179R,TP53:NM_001…	17p13.1	NA	ID=COSM1645241,COSM214224,COSM214222,COSM214225,COSM214223,COSM3396280,COSM10889;OCCURENCE=18(ovary),2(endometrium),20(breast),4(urinary_tract),4(pancreas),1(liver),1(prostate),1(biliary_tract),12(large_intestine),17(central_nervous_system),9(upper_aerodigestive_tract),17(oesophagus),11(lung),1(cervix),7(haematopoietic_and_lymphoid_tissue)	0.995390646	0.813084112
Pa29T4	NSLC-NOS	Pa29	17	7578394	7578394	T	C	exonic	TP53	NA	nonsynonymous SNV	TP53:NM_001126115:exon1:c.A140G:p.H47R,TP53:NM_001126116:exon1:c.A140G:p.H47R,TP53:NM_001126117:exon1:c.A140G:p.H47R,TP53:NM_001276697:exon1:c.A59G:p.H20R,TP53:NM_001276698:exon1:c.A59G:p.H20R,TP53:NM_001276699:exon1:c.A59G:p.H20R,TP53:NM_001126118:exon4:c.A419G:p.H140R,TP53:NM_000546:exon5:c.A536G:p.H179R,TP53:NM_001126112:exon5:c.A536G:p.H179R,TP53:NM_001126113:exon5:c.A536G:p.H179R,TP53:NM_001…	17p13.1	NA	ID=COSM1645241,COSM214224,COSM214222,COSM214225,COSM214223,COSM3396280,COSM10889;OCCURENCE=18(ovary),2(endometrium),20(breast),4(urinary_tract),4(pancreas),1(liver),1(prostate),1(biliary_tract),12(large_intestine),17(central_nervous_system),9(upper_aerodigestive_tract),17(oesophagus),11(lung),1(cervix),7(haematopoietic_and_lymphoid_tissue)	0.994599333	0.55
Pa30T1	LNCEC	Pa30	17	7578550	7578550	G	C	exonic	TP53	NA	nonsynonymous SNV	TP53:NM_001126118:exon4:c.C263G:p.S88C,TP53:NM_000546:exon5:c.C380G:p.S127C,TP53:NM_001126112:exon5:c.C380G:p.S127C,TP53:NM_001126113:exon5:c.C380G:p.S127C,TP53:NM_001126114:exon5:c.C380G:p.S127C,TP53:NM_001276695:exon5:c.C263G:p.S88C,TP53:NM_001276696:exon5:c.C263G:p.S88C,TP53:NM_001276760:exon5:c.C263G:p.S88C,TP53:NM_001276761:exon5:c.C263G:p.S88C	17p13.1	NA	ID=COSM562618,COSM562619,COSM1649368,COSM562620,COSM45483;OCCURENCE=1(breast),1(lung)	0.974695053	0.457627119
Pa30T2	LUAD	Pa30	17	7578550	7578550	G	C	exonic	TP53	NA	nonsynonymous SNV	TP53:NM_001126118:exon4:c.C263G:p.S88C,TP53:NM_000546:exon5:c.C380G:p.S127C,TP53:NM_001126112:exon5:c.C380G:p.S127C,TP53:NM_001126113:exon5:c.C380G:p.S127C,TP53:NM_001126114:exon5:c.C380G:p.S127C,TP53:NM_001276695:exon5:c.C263G:p.S88C,TP53:NM_001276696:exon5:c.C263G:p.S88C,TP53:NM_001276760:exon5:c.C263G:p.S88C,TP53:NM_001276761:exon5:c.C263G:p.S88C	17p13.1	NA	ID=COSM562618,COSM562619,COSM1649368,COSM562620,COSM45483;OCCURENCE=1(breast),1(lung)	0.994037394	0.224489796
Pa31T1	SCLC	Pa31	17	7578526	7578526	C	A	exonic	TP53	NA	nonsynonymous SNV	TP53:NM_001126115:exon1:c.G8T:p.C3F,TP53:NM_001126116:exon1:c.G8T:p.C3F,TP53:NM_001126117:exon1:c.G8T:p.C3F,TP53:NM_001126118:exon4:c.G287T:p.C96F,TP53:NM_000546:exon5:c.G404T:p.C135F,TP53:NM_001126112:exon5:c.G404T:p.C135F,TP53:NM_001126113:exon5:c.G404T:p.C135F,TP53:NM_001126114:exon5:c.G404T:p.C135F,TP53:NM_001276695:exon5:c.G287T:p.C96F,TP53:NM_001276696:exon5:c.G287T:p.C96F,TP53:NM_001276760…	17p13.1	NA	ID=COSM303851,COSM303852,COSM2744945,COSM303850,COSM10647,COSM3820723,COSM303849;OCCURENCE=4(large_intestine),1(prostate),1(eye),1(kidney),1(liver),1(urinary_tract),3(breast),3(soft_tissue),2(ovary),1(pituitary),2(haematopoietic_and_lymphoid_tissue),5(lung),11(oesophagus),6(upper_aerodigestive_tract),3(stomach)	0.990510397	0.925531915
Pa31T2	LUAD	Pa31	17	7578526	7578526	C	A	exonic	TP53	NA	nonsynonymous SNV	TP53:NM_001126115:exon1:c.G8T:p.C3F,TP53:NM_001126116:exon1:c.G8T:p.C3F,TP53:NM_001126117:exon1:c.G8T:p.C3F,TP53:NM_001126118:exon4:c.G287T:p.C96F,TP53:NM_000546:exon5:c.G404T:p.C135F,TP53:NM_001126112:exon5:c.G404T:p.C135F,TP53:NM_001126113:exon5:c.G404T:p.C135F,TP53:NM_001126114:exon5:c.G404T:p.C135F,TP53:NM_001276695:exon5:c.G287T:p.C96F,TP53:NM_001276696:exon5:c.G287T:p.C96F,TP53:NM_001276760…	17p13.1	NA	ID=COSM303851,COSM303852,COSM2744945,COSM303850,COSM10647,COSM3820723,COSM303849;OCCURENCE=4(large_intestine),1(prostate),1(eye),1(kidney),1(liver),1(urinary_tract),3(breast),3(soft_tissue),2(ovary),1(pituitary),2(haematopoietic_and_lymphoid_tissue),5(lung),11(oesophagus),6(upper_aerodigestive_tract),3(stomach)	0.992982625	0.44047619
Pa34T1	LCNEC	Pa34	11	92564940	92564940	C	A	exonic	FAT3	NA	nonsynonymous SNV	FAT3:NM_001008781:exon13:c.C9634A:p.P3212T	11q14.3	NA	ID=COSM379848,COSM379847;OCCURENCE=1(lung)	0.985989841	0.357446809
Pa34T2	LUAD	Pa34	11	92564940	92564940	C	A	exonic	FAT3	NA	nonsynonymous SNV	FAT3:NM_001008781:exon13:c.C9634A:p.P3212T	11q14.3	NA	ID=COSM379848,COSM379847;OCCURENCE=1(lung)	0.989295982	0.237837838
Pa34T1	LCNEC	Pa34	19	1220487	1220487	G	T	exonic	STK11	NA	nonsynonymous SNV	STK11:NM_000455:exon4:c.G580T:p.D194Y	19p13.3	NA	ID=COSM20944;OCCURENCE=5(lung),1(skin)	0.765738785	0.427350427
Pa34T2	LUAD	Pa34	19	1220487	1220487	G	T	exonic	STK11	NA	nonsynonymous SNV	STK11:NM_000455:exon4:c.G580T:p.D194Y	19p13.3	NA	ID=COSM20944;OCCURENCE=5(lung),1(skin)	0.782246789	0.197740113
Pa34T1	LCNEC	Pa34	2	39281778	39281778	T	A	exonic	SOS1	NA	nonsynonymous SNV	SOS1:NM_005633:exon5:c.A697T:p.N233Y	2p22.1	NA	ID=COSM95261;OCCURENCE=1(central_nervous_system),5(lung),3(endometrium)	0.974567214	0.454545455
Pa34T2	LUAD	Pa34	2	39281778	39281778	T	A	exonic	SOS1	NA	nonsynonymous SNV	SOS1:NM_005633:exon5:c.A697T:p.N233Y	2p22.1	NA	ID=COSM95261;OCCURENCE=1(central_nervous_system),5(lung),3(endometrium)	0.978195251	0.4
Pa35T2	LUAD	Pa35	11	108192065	108192065	G	C	exonic	ATM	NA	nonsynonymous SNV	ATM:NM_000051:exon45:c.G6490C:p.E2164Q	11q22.3	NA	ID=COSM1289459,COSM1235405;OCCURENCE=2(haematopoietic_and_lymphoid_tissue)	0.820913982	0.075757576
Pa35T1	SCLC	Pa35	15	45007768	45007768	C	G	exonic	B2M	NA	stopgain	B2M:NM_004048:exon2:c.C215G:p.S72X	15q21.1	NA	ID=COSM700444;OCCURENCE=1(lung)	0.924240435	0.331683168
Pa35T2	LUAD	Pa35	15	45007768	45007768	C	G	exonic	B2M	NA	stopgain	B2M:NM_004048:exon2:c.C215G:p.S72X	15q21.1	NA	ID=COSM700444;OCCURENCE=1(lung)	0.03213242	0.009708738
Pa35T1	SCLC	Pa35	17	7578403	7578403	C	T	exonic	TP53	NA	nonsynonymous SNV	TP53:NM_001126115:exon1:c.G131A:p.C44Y,TP53:NM_001126116:exon1:c.G131A:p.C44Y,TP53:NM_001126117:exon1:c.G131A:p.C44Y,TP53:NM_001276697:exon1:c.G50A:p.C17Y,TP53:NM_001276698:exon1:c.G50A:p.C17Y,TP53:NM_001276699:exon1:c.G50A:p.C17Y,TP53:NM_001126118:exon4:c.G410A:p.C137Y,TP53:NM_000546:exon5:c.G527A:p.C176Y,TP53:NM_001126112:exon5:c.G527A:p.C176Y,TP53:NM_001126113:exon5:c.G527A:p.C176Y,TP53:NM_001…	17p13.1	NA	ID=COSM99669,COSM99670,COSM10687,COSM99672,COSM99671,COSM1649384,COSM3388204;OCCURENCE=6(ovary),5(breast),2(skin),1(urinary_tract),2(pancreas),7(liver),14(large_intestine),1(biliary_tract),5(central_nervous_system),1(stomach),5(upper_aerodigestive_tract),1(bone),5(oesophagus),10(lung),7(haematopoietic_and_lymphoid_tissue)	0.990464785	0.765822785
Pa35T2	LUAD	Pa35	17	7578403	7578403	C	T	exonic	TP53	NA	nonsynonymous SNV	TP53:NM_001126115:exon1:c.G131A:p.C44Y,TP53:NM_001126116:exon1:c.G131A:p.C44Y,TP53:NM_001126117:exon1:c.G131A:p.C44Y,TP53:NM_001276697:exon1:c.G50A:p.C17Y,TP53:NM_001276698:exon1:c.G50A:p.C17Y,TP53:NM_001276699:exon1:c.G50A:p.C17Y,TP53:NM_001126118:exon4:c.G410A:p.C137Y,TP53:NM_000546:exon5:c.G527A:p.C176Y,TP53:NM_001126112:exon5:c.G527A:p.C176Y,TP53:NM_001126113:exon5:c.G527A:p.C176Y,TP53:NM_001…	17p13.1	NA	ID=COSM99669,COSM99670,COSM10687,COSM99672,COSM99671,COSM1649384,COSM3388204;OCCURENCE=6(ovary),5(breast),2(skin),1(urinary_tract),2(pancreas),7(liver),14(large_intestine),1(biliary_tract),5(central_nervous_system),1(stomach),5(upper_aerodigestive_tract),1(bone),5(oesophagus),10(lung),7(haematopoietic_and_lymphoid_tissue)	0.992450062	0.383647799
Pa35T2	LUAD	Pa35	3	178936082	178936082	G	A	exonic	PIK3CA	NA	nonsynonymous SNV	PIK3CA:NM_006218:exon10:c.G1624A:p.E542K	3q26.32	NA	ID=COSM760,COSM125369;OCCURENCE=5(gastrointestinal_tract_(site_indeterminate)),2(haematopoietic_and_lymphoid_tissue),7(cervix),18(lung),4(penis),15(thyroid),9(oesophagus),27(upper_aerodigestive_tract),8(central_nervous_system),16(stomach),1(biliary_tract),236(large_intestine),1(prostate),1(pancreas),3(kidney),9(liver),55(urinary_tract),1(small_intestine),21(skin),230(breast),54(endometrium),3(sal…	0.817759834	0.135135135
Pa35T1	SCLC	Pa35	3	178952074	178952074	G	A	exonic	PIK3CA	NA	nonsynonymous SNV	PIK3CA:NM_006218:exon21:c.G3129A:p.M1043I	3q26.32	NA	ID=COSM446027,COSM29313;OCCURENCE=2(cervix),4(lung),8(endometrium),1(ovary),4(large_intestine),2(urinary_tract),2(breast)	0.908485647	0.413580247
Pa35T2	LUAD	Pa35	3	178952074	178952074	G	A	exonic	PIK3CA	NA	nonsynonymous SNV	PIK3CA:NM_006218:exon21:c.G3129A:p.M1043I	3q26.32	NA	ID=COSM446027,COSM29313;OCCURENCE=2(cervix),4(lung),8(endometrium),1(ovary),4(large_intestine),2(urinary_tract),2(breast)	0.092220354	0.029411765
Pa35T1	SCLC	Pa35	7	55242470	55242487	TAAGAGAAGCAACATCTC	-	exonic	EGFR	NA	nonframeshift deletion	EGFR:NM_001346941:exon13:c.1439_1456del:p.L480Sfs*459,EGFR:NM_001346897:exon18:c.2105_2122del:p.L702Sfs*385,EGFR:NM_001346899:exon18:c.2105_2122del:p.L702Sfs*459,EGFR:NM_001346898:exon19:c.2240_2257del:p.L747Sfs*385,EGFR:NM_001346900:exon19:c.2081_2098del:p.L694Sfs*459,EGFR:NM_005228:exon19:c.2240_2257del:p.L747Sfs*459	7p11.2	NA	ID=COSM12370,COSM133197;OCCURENCE=1(prostate),1(salivary_gland),146(lung)	0.979347401	0.218085106
Pa35T2	LUAD	Pa35	7	55242470	55242487	TAAGAGAAGCAACATCTC	-	exonic	EGFR	NA	nonframeshift deletion	EGFR:NM_001346941:exon13:c.1439_1456del:p.L480Sfs*459,EGFR:NM_001346897:exon18:c.2105_2122del:p.L702Sfs*385,EGFR:NM_001346899:exon18:c.2105_2122del:p.L702Sfs*459,EGFR:NM_001346898:exon19:c.2240_2257del:p.L747Sfs*385,EGFR:NM_001346900:exon19:c.2081_2098del:p.L694Sfs*459,EGFR:NM_005228:exon19:c.2240_2257del:p.L747Sfs*459	7p11.2	NA	ID=COSM12370,COSM133197;OCCURENCE=1(prostate),1(salivary_gland),146(lung)	0.976486848	0.111587983
Pa36T1	SCLC	Pa36	17	29588851	29588851	C	G	exonic	NF1	NA	stopgain	NF1:NM_000267:exon34:c.C4637G:p.S1546X,NF1:NM_001042492:exon35:c.C4700G:p.S1567X	17q11.2	NA	ID=COSM220108;OCCURENCE=1(soft_tissue)	0.998141549	0.487012987
Pa36T2	LUSC	Pa36	17	29588851	29588851	C	G	exonic	NF1	NA	stopgain	NF1:NM_000267:exon34:c.C4637G:p.S1546X,NF1:NM_001042492:exon35:c.C4700G:p.S1567X	17q11.2	NA	ID=COSM220108;OCCURENCE=1(soft_tissue)	0.998260256	0.537878788
Pa36T1	SCLC	Pa36	3	178936094	178936094	C	A	exonic	PIK3CA	NA	nonsynonymous SNV	PIK3CA:NM_006218:exon10:c.C1636A:p.Q546K	3q26.32	NA	ID=COSM766,COSM255876;OCCURENCE=2(stomach),3(central_nervous_system),1(cervix),1(haematopoietic_and_lymphoid_tissue),2(lung),17(endometrium),4(ovary),1(prostate),70(large_intestine),1(small_intestine),1(skin),15(breast)	0.997775041	0.291262136
Pa36T2	LUSC	Pa36	3	178936094	178936094	C	A	exonic	PIK3CA	NA	nonsynonymous SNV	PIK3CA:NM_006218:exon10:c.C1636A:p.Q546K	3q26.32	NA	ID=COSM766,COSM255876;OCCURENCE=2(stomach),3(central_nervous_system),1(cervix),1(haematopoietic_and_lymphoid_tissue),2(lung),17(endometrium),4(ovary),1(prostate),70(large_intestine),1(small_intestine),1(skin),15(breast)	0.998050737	0.313829787
Pa37T1	LUAD	Pa37	11	108216596	108216596	C	T	exonic	ATM	NA	stopgain	ATM:NM_000051:exon58:c.C8545T:p.R2849X	11q22.3	NA	ID=COSM922752,COSM1585329;OCCURENCE=1(endometrium)	0.869335893	0.553191489
Pa37T2	LCNEC	Pa37	11	108216596	108216596	C	T	exonic	ATM	NA	stopgain	ATM:NM_000051:exon58:c.C8545T:p.R2849X	11q22.3	NA	ID=COSM922752,COSM1585329;OCCURENCE=1(endometrium)	0.841107056	0.338842975
Pa37T1	LUAD	Pa37	12	25398281	25398281	C	T	exonic	KRAS	NA	nonsynonymous SNV	KRAS:NM_004985:exon2:c.G38A:p.G13D,KRAS:NM_033360:exon2:c.G38A:p.G13D	12p12.1	NA	ID=COSM1140132,COSM532;OCCURENCE=103(haematopoietic_and_lymphoid_tissue),2(pleura),5(cervix),17(gastrointestinal_tract_(site_indeterminate)),2(peritoneum),118(lung),23(thyroid),1(bone),4(upper_aerodigestive_tract),3(oesophagus),1(central_nervous_system),43(stomach),29(pancreas),3(liver),5(urinary_tract),1(genital_tract),3337(large_intestine),21(biliary_tract),23(prostate),17(breast),3(skin),19(sm…	0.91888236	0.322033898
Pa37T2	LCNEC	Pa37	12	25398281	25398281	C	T	exonic	KRAS	NA	nonsynonymous SNV	KRAS:NM_004985:exon2:c.G38A:p.G13D,KRAS:NM_033360:exon2:c.G38A:p.G13D	12p12.1	NA	ID=COSM1140132,COSM532;OCCURENCE=103(haematopoietic_and_lymphoid_tissue),2(pleura),5(cervix),17(gastrointestinal_tract_(site_indeterminate)),2(peritoneum),118(lung),23(thyroid),1(bone),4(upper_aerodigestive_tract),3(oesophagus),1(central_nervous_system),43(stomach),29(pancreas),3(liver),5(urinary_tract),1(genital_tract),3337(large_intestine),21(biliary_tract),23(prostate),17(breast),3(skin),19(sm…	0.886556504	0.25974026
Pa37T1	LUAD	Pa37	3	178936091	178936091	G	A	exonic	PIK3CA	NA	nonsynonymous SNV	PIK3CA:NM_006218:exon10:c.G1633A:p.E545K	3q26.32	NA	ID=COSM763,COSM125370;OCCURENCE=4(salivary_gland),38(endometrium),4(soft_tissue),28(ovary),1(pituitary),4(kidney),3(pancreas),3(liver),126(urinary_tract),1(biliary_tract),373(large_intestine),1(prostate),365(breast),16(skin),1(small_intestine),41(upper_aerodigestive_tract),8(oesophagus),18(stomach),17(central_nervous_system),21(cervix),7(gastrointestinal_tract_(site_indeterminate)),4(penis),44(lu…	0.009778942	0.015748031
Pa37T2	LCNEC	Pa37	3	178936091	178936091	G	A	exonic	PIK3CA	NA	nonsynonymous SNV	PIK3CA:NM_006218:exon10:c.G1633A:p.E545K	3q26.32	NA	ID=COSM763,COSM125370;OCCURENCE=4(salivary_gland),38(endometrium),4(soft_tissue),28(ovary),1(pituitary),4(kidney),3(pancreas),3(liver),126(urinary_tract),1(biliary_tract),373(large_intestine),1(prostate),365(breast),16(skin),1(small_intestine),41(upper_aerodigestive_tract),8(oesophagus),18(stomach),17(central_nervous_system),21(cervix),7(gastrointestinal_tract_(site_indeterminate)),4(penis),44(lu…	0.397053772	0.098360656
Pa37T1	LUAD	Pa37	3	178952085	178952085	A	G	exonic	PIK3CA	NA	nonsynonymous SNV	PIK3CA:NM_006218:exon21:c.A3140G:p.H1047R	3q26.32	NA	ID=COSM94986,COSM775;OCCURENCE=249(large_intestine),2(prostate),2(kidney),9(liver),5(pancreas),30(urinary_tract),1(small_intestine),6(skin),1005(breast),125(endometrium),3(salivary_gland),83(ovary),7(soft_tissue),2(pituitary),8(gastrointestinal_tract_(site_indeterminate)),3(haematopoietic_and_lymphoid_tissue),3(cervix),2(meninges),15(lung),8(thyroid),4(oesophagus),8(NS),30(upper_aerodigestive_tra…	0.857199779	0.32
