# Supplementary material for: The histologic phenotype of lung cancers is associated with transcriptomic features rather than genomic characteristics
Source: Nat Commun. 2021 Dec 6;12:7081. doi: 10.1038/s41467-021-27341-1 (PMC8648877; doi:10.1038/s41467-021-27341-1)
Supplement: Supplementary file 7 — Supplementary Data 4 [file 41467_2021_27341_MOESM7_ESM.tsv]

sample	histology	Copy number of A allele�	Copy number of B allele	gene_symbol
Pa26T1	LCNEC	2	0	RB1
Pa26T2	LUAD	2	0	RB1
Pa29T1	LCNEC	4	0	RB1
Pa29T2	LUSC	4	0	RB1
Pa29T4	NSLC-NOS	2	0	RB1
Pa30T1	LNCEC	3	0	RB1
Pa30T2	LUAD	2	0	RB1
Pa31T1	SCLC	2	0	RB1
Pa31T2	LUAD	3	0	RB1
Pa33T1	LCNEC	4	0	RB1
Pa33T2	LUSC	7	0	RB1
Pa35T1	SCLC	1	0	RB1
Pa35T2	LUAD	1	0	RB1
Pa36T1	SCLC	3	0	RB1
Pa36T2	LUSC	3	0	RB1
