# Supplementary material for: The histologic phenotype of lung cancers is associated with transcriptomic features rather than genomic characteristics
Source: Nat Commun. 2021 Dec 6;12:7081. doi: 10.1038/s41467-021-27341-1 (PMC8648877; doi:10.1038/s41467-021-27341-1)
Supplement: Supplementary file 8 — Supplementary Data 5 [file 41467_2021_27341_MOESM8_ESM.xlsx]

## Sheet: Large_vs_adeno
dataset	comparison	pathway	pval	padj	ES	NES	nMoreExtreme	size	leadingEdge
CCLE	large_vs_adeno	HALLMARK_ADIPOGENESIS	0.00247831	0.00885112	-0.442043	-1.59471	1	188	SNCG, SLC1A5, GPX3, RIOK3, STAT5A, CIDEA, GPD2, ME1, PHYH, ACADL, BCL2L13, PPP1R15B, MAP4K3, DHCR7, LIFR, GHITM, ELMOD3, DNAJB9, BCL6, ATL2, ALDH2, REEP5, FZD4, STOM, APLP2, ADCY6, DRAM2, ORM1, TKT, ENPP2, DECR1, SDHC, MYLK, SSPN, UQCR10, PPM1B, CCNG2, DHRS7B, GPX4, COL15A1, CAT, IDH1, ACOX1, TANK, PPARG, TST, RETSAT, CD36, COL4A1, PFKFB3, MGST3, PTGER3, IFNGR1
Pa34	large_vs_adeno	HALLMARK_ALLOGRAFT_REJECTION	0.000905797	0.00501706	-0.394657	-1.75208	0	198	ITGB2, MMP9, IL4R, IL12RB1, TAP2, INHBA, CCL2, CD96, CXCL9, DYRK3, IRF7, TRAT1, HLA-DRA, CCL5, HIF1A, UBE2D1, TAPBP, CD86, IFNGR1, HLA-DMA, HLA-DMB, LCP2, HCLS1, SPI1, FLNA, GZMA, ST8SIA4, HLA-A, CD3D, WAS, PRKCB, GPR65, NCF4, BCAT1, IGSF6, GCNT1, LYN, HDAC9, ACHE, EIF3A, SOCS5, GALNT1, CD40, TIMP1, CTSS, RPS3A, IFNGR2, WARS, IFNAR2, IL2RG, PTPRC
CCLE	large_vs_adeno	HALLMARK_ALLOGRAFT_REJECTION	0.00124533	0.00480169	-0.456125	-1.648	0	190	TLR6, GPR65, CCL7, ELANE, CD74, IFNAR2, HLA-DQA1, F2, BCL10, KRT1, HIF1A, AARS, TGFB2, RIPK2, CD3E, IL6, FASLG, TIMP1, TLR1, NCK1, CXCL13, CXCR3, ACHE, STAT4, HCLS1, CCR1, IL16, CD7, BCL3, IL15, IRF8, HLA-DMA, FAS, CD47, CTSS, INHBA, HLA-G, GBP2, IL18, HLA-DOA, GALNT1, EREG, SOCS1, PF4, ABI1, EGFR, IL10, CD79A, CCND3, IL1B, IL12B, SOCS5, IL2RG, CRTAM, HLA-DRA, LCK, IFNGR1, CCL2, FYB
Pa30	large_vs_adeno	HALLMARK_ALLOGRAFT_REJECTION	0.000956938	0.0105597	-0.320057	-1.47749	0	198	LCK, MAP3K7, CXCL13, IL16, LY86, IL2RB, PTPRC, BCL10, FGR, CD96, CD3E, F2R, CCND2, CD4, STAT1, HLA-DMB, CCR2, IL15, CCR1, THY1, CD3G, EIF3D, ITK, IFNGR2, IL4R, ICOSLG, EIF3A, CD40LG, ACHE, CD79A, BCAT1, NLRP3, IL1B, BRCA1, ST8SIA4, EIF5A, LYN, ABCE1, CSK, RIPK2, IL13, CD86, STAT4, PRF1, NCR1, IRF4, ELF4, IL18RAP, ABI1, IFNAR2, FYB, IRF7, CD3D, MMP9, CCL7, MTIF2, HLA-DMA, HLA-DRA, FAS, CD74, CD1D,…
Pa37	large_vs_adeno	HALLMARK_ALLOGRAFT_REJECTION	0.00693241	0.0495602	0.324377	1.46549	7	198	PTPRC, CXCL9, GBP2, HIF1A, EIF5A, EIF3J, IL12A, WARS, RARS, HLA-A, FYB, HLA-DMA, SPI1, SRGN, RPL9, CXCL13, TAP1, EIF4G3, B2M, CD3D, CD3G, AKT1, CD40, CD7, THY1, HLA-DRA, ICOSLG, IL6, ELANE, CFP, CD28, TRAF2, CCND3, EIF3D, CCL2, CCR1, HCLS1, GALNT1, IL4, LY86, HLA-DQA1
GSE94601	large_vs_adeno	HALLMARK_ALLOGRAFT_REJECTION	0.00419463	0.0123371	0.418054	1.47649	4	199	MRPL3, NME1, NCK1, HIF1A, CCL7, UBE2N, ABCE1, DARS, BRCA1, CDKN2A, GLMN, FYB, HDAC9, MTIF2, IL2RA, CSF1, SOCS5, MAP3K7, PTPRC, RIPK2, IL12RB1, EIF3J, CCR2, CD8B, KLRD1, PRKCB, RPL9, CRTAM, BCL10, LYN, LCK, JAK2, CD80, CXCL9, CD86, TAP2, IFNG, IFNAR2, TLR6, CCR1, PTPN6, AARS, CSK, STAT1, FAS, TLR1, ST8SIA4, RARS, GCNT1, TIMP1, IGSF6, DEGS1, IL4, BCL3, MMP9
Pa26	large_vs_adeno	HALLMARK_ANDROGEN_RESPONSE	0.00584795	0.0365497	-0.388315	-1.59777	5	99	SEC24D, KRT19, ELK4, PTPN21, SRP19, ELOVL5, SGK1, GSR, TMEM50A, SLC38A2, RAB4A, H1F0, HPGD, SPDEF, SMS, SPCS3, UBE2I, DNAJB9, B2M, XRCC6, GNAI3, ABHD2, SORD, LMAN1, SAT1, AKAP12, AKT1, ZMIZ1, VAPA, ELL2
Pa34	large_vs_adeno	HALLMARK_ANDROGEN_RESPONSE	0.0172579	0.0454156	-0.364655	-1.46338	17	99	HOMER2, B4GALT1, KRT19, PDLIM5, ADRM1, NGLY1, MAF, ZMIZ1, SPCS3, LMAN1, TNFAIP8, SRF, ADAMTS1, ELK4, DNAJB9, ACSL3, ACTN1, SEC24D, GSR, RPS6KA3, UBE2I, SRP19, SGK1, AKAP12, TSC22D1
CCLE	large_vs_adeno	HALLMARK_ANDROGEN_RESPONSE	0.0151163	0.0302326	-0.440234	-1.46258	12	98	CDC14B, NKX3-1, CENPN, ELL2, ABCC4, SEC24D, ALDH1A3, ACSL3, BMPR1B, LIFR, DNAJB9, SPCS3, PDLIM5, RPS6KA3, SGK1, CCND1, GSR, GUCY1A3, SLC38A2, IDI1, VAPA, DBI, KRT8, B4GALT1, NDRG1, MYL12A, TNFAIP8, CCND3, IQGAP2, AZGP1, HPGD, ARID5B, PMEPA1
GSE94601	large_vs_adeno	HALLMARK_ANDROGEN_RESPONSE	0.0127877	0.030447	0.449733	1.45396	14	99	INSIG1, CENPN, ELOVL5, SRP19, SPCS3, CAMKK2, ADRM1, PA2G4, SMS, AKAP12, ELK4, RPS6KA3, FADS1, NGLY1, GNAI3, BMPR1B, PDLIM5, GSR, CDK6, MAF, PGM3, HMGCR, ABHD2, SORD, SCD, RRP12, SLC38A2, UAP1, SLC26A2, UBE2I, XRCC5
Pa30	large_vs_adeno	HALLMARK_ANDROGEN_RESPONSE	0.0075431	0.0384615	0.369554	1.54398	6	99	VAPA, UAP1, LMAN1, RAB4A, ABHD2, XRCC5, STK39, CENPN, ACTN1, TNFAIP8, DBI, PMEPA1, MYL12A, SMS, SEC24D, SPCS3, TPD52, DNAJB9, HERC3, GSR, PDLIM5, INSIG1, KLK2, TMPRSS2, KRT19
CCLE	large_vs_adeno	HALLMARK_ANGIOGENESIS	0.00106724	0.00480169	-0.696152	-1.92532	0	36	STC1, JAG1, VTN, PF4, TNFRSF21, APOH, S100A4, POSTN, LUM, SLCO2A1, VCAN, CXCL6, OLR1
CCLE	large_vs_adeno	HALLMARK_APICAL_JUNCTION	0.021197	0.0365466	-0.374131	-1.35484	16	192	CLDN5, LAMC2, RSU1, AMIGO2, MYL12B, SYK, PTEN, FBN1, PDZD3, MYH9, COL16A1, ITGB1, PARVA, BAIAP2, YWHAH, CLDN4, CTNND1, CDH1, ITGB4, IRS1, PCDH1, CNN2, ARPC2, B4GALT1, ACTG2, ACTB, DMP1, ITGA2, CLDN14, WNK4, CLDN11, ADAM9, ALOX15B, EGFR, ACTN4, CLDN8, CLDN18, COL17A1, MMP2, CLDN6, TNFRSF11B, VCAN, VCAM1, FYB
Pa30	large_vs_adeno	HALLMARK_APICAL_SURFACE	0.00554017	0.034626	-0.465623	-1.66087	5	43	IL2RB, NTNG1, SCUBE1, NCOA6, APP, THY1, GAS1, SLC22A12, EFNA5, BRCA1, LYN, SULF2, CD160, ATP6V0A4, CROCC, SRPX, RHCG, RTN4RL1, IL2RG
CCLE	large_vs_adeno	HALLMARK_APICAL_SURFACE	0.00852878	0.0193836	-0.565734	-1.61719	7	42	ATP6V0A4, ATP8B1, SCUBE1, ADAM10, B4GALT1, SLC34A3, IL2RG, GATA3, MAL, SULF2, AFAP1L2
CCLE	large_vs_adeno	HALLMARK_APOPTOSIS	0.00120048	0.00480169	-0.49037	-1.72788	0	158	GPX3, DAP, IRF1, F2, CASP8, BCL10, APP, TGFB2, IGFBP6, IER3, IL6, TSPO, FASLG, TIMP1, CCND1, SPTAN1, CAV1, BIRC3, GSR, RARA, CLU, EGR3, DNAJC3, AVPR1A, GSN, KRT18, FAS, BCL2L11, IL18, CFLAR, DCN, SMAD7, BCL2L1, CDKN1A, CD69, GPX4, EREG, HGF, IL1A, TNFSF10, IL1B, HMOX1, PDGFRB, RETSAT, TIMP3, NEDD9, BMP2, IFNGR1, LUM, MMP2, GSTM1, BCL2L10, CD38
Pa34	large_vs_adeno	HALLMARK_APOPTOSIS	0.0171171	0.0454156	-0.325286	-1.40652	18	157	CD14, DNM1L, PPT1, TNFSF10, BCL2L2, HMGB2, CD38, ENO2, GNA15, RHOT2, IFNGR1, PSEN1, MCL1, DAP3, CYLD, MMP2, CLU, PTK2, IL1A, CAV1, BGN, GSR, DAP, TIMP3, LGALS3, CDK2, CASP4, BCL2L11, TIMP1, DPYD, LUM, CD44, DCN, SOD2, IFITM3
GSE94601	large_vs_adeno	HALLMARK_APOPTOSIS	0.0108514	0.0271285	0.408665	1.4043	12	159	DNM1L, ROCK1, SOD2, CASP2, PPP3R1, HMGB2, BCL2L11, PSEN1, CDK2, BRCA1, TOP2A, PMAIP1, DFFA, BCL2L1, CTNNB1, PTK2, CASP9, GCH1, CYLD, SLC20A1, BAX, DAP3, GSR, CASP4, CD44, BCL10, BCL2L10, CTH, CASP8, PPT1, NEFH, DNAJA1, SOD1, BMF
CCLE	large_vs_adeno	HALLMARK_BILE_ACID_METABOLISM	0.00341297	0.0100381	-0.469588	-1.59363	2	111	TTR, NR1H4, CYP8B1, IDI1, NR1I2, HSD17B11, ABCA8, DIO2, NR3C2, CAT, IDH1, PECR, ABCA6, ABCD3, PEX13, RETSAT, GCLM, BBOX1, CH25H, LCK, ABCA4
CCLE	large_vs_adeno	HALLMARK_CHOLESTEROL_HOMEOSTASIS	0.0174622	0.032204	-0.477684	-1.50632	14	73	CD9, TNFRSF12A, SCD, LGALS3, STX5, ECH1, ANXA5, GNAI1, PNRC1, FDPS, FADS2, MAL2, PCYT2, CHKA, GUSB, CTNNB1, TP53INP1, ACTG1, S100A11, CXCL16, PMVK, MVK, DHCR7, LDLR, IDI1, CLU, AVPR1A, ETHE1, ALCAM, JAG1, NFIL3, PPARG, CPEB2, SEMA3B, ADH4, ANXA13
CCLE	large_vs_adeno	HALLMARK_COAGULATION	0.00114416	0.00480169	-0.64508	-2.22492	0	127	FBN1, CAPN2, ACOX2, TIMP1, CTSH, PROC, MSRB2, F13B, CLU, ANG, GSN, ISCU, RAC1, CTSO, THBS1, C8G, WDR1, ITGA2, MMP15, HRG, MMP10, FURIN, F10, PF4, C9, ADAM9, CTSK, DPP4, HPN, C1R, FN1, TIMP3, CFI, C1S, KLK8, MMP1, HTRA1, TFPI2, MMP2, FGG, CTSE, HNF4A, OLR1, MMP7, FGA
Pa34	large_vs_adeno	HALLMARK_COAGULATION	0.000931099	0.00501706	-0.389832	-1.64411	0	136	APOC3, C8A, MMP2, CLU, RAC1, CD9, F12, SIRT2, CTSB, FN1, SPARC, TIMP3, CAPN2, A2M, TIMP1, APOC1, ADAM9, CTSE, LAMP2, C1S, ARF4, C3, CFB, CTSK
GSE94601	large_vs_adeno	HALLMARK_COAGULATION	0.00502513	0.0139587	-0.416408	-1.4793	3	136	RGN, TMPRSS6, HMGCS2, CTSE, MMP2, CPB2, PLAT, SPARC, PROS1, F11, F9, SERPING1, CFI, ACOX2, FURIN, RAPGEF3, PEF1, C2, ANG, TIMP3, LRP1, CRIP2, COMP, PECAM1, LGMN, DPP4, MMP7, CFD, CFB, MMP15, LTA4H, LEFTY2, MST1, A2M, ISCU, MSRB2, CTSH, CAPN5, VWF, CSRP1
Pa34	large_vs_adeno	HALLMARK_COMPLEMENT	0.000910747	0.00501706	-0.43932	-1.94586	0	194	PREP, CR1, CPM, PPP2CB, PHEX, SERPINA1, GNAI2, CFH, IRF7, C1R, PLEK, RHOG, PPP4C, CCL5, FCER1G, USP15, CTSD, BRPF3, PSEN1, LCP2, PLA2G7, LIPA, EHD1, KYNU, GZMA, SRC, CLU, WAS, PRKCD, CTSB, FN1, CD59, ANXA5, DGKG, LYN, LGALS3, S100A9, CASP4, TIMP1, ZEB1, LTF, CTSS, TNFAIP3, APOC1, ADAM9, LAMP2, CD55, C1S, HSPA5, C3, CFB, LAP3, PLA2G4A
CCLE	large_vs_adeno	HALLMARK_COMPLEMENT	0.00122699	0.00480169	-0.479874	-1.73392	0	186	CTSH, AKAP10, CR1, CBLB, F7, CLU, CD59, ANG, EHD1, S100A12, RASGRP1, CA2, C4BPB, CTSO, CTSS, PLA2G4A, CD46, RCE1, MMP15, PHEX, COL4A2, CD55, FDX1, F10, MMP13, C9, ADAM9, CTSD, DPP4, C1R, CR2, CD36, FN1, GATA3, C1S, TFPI2, LCK, CP, HNF4A, F5, SPOCK2, OLR1
Pa26	large_vs_adeno	HALLMARK_DNA_REPAIR	0.00281162	0.0234302	-0.359979	-1.57198	2	142	NUDT9, NUDT21, SEC61A1, GTF3C5, POLR2K, POM121, NME4, SF3A3, SUPT5H, ITPA, TAF9, ERCC8, TARBP2, POLD1, RAE1, POLR2H, AK1, TK2, POLA1, POLR2D, PRIM1, PNP, POLR2F, POLR2G, POLR1D, CANT1, AK3, RFC2, CETN2, SURF1, RALA, IMPDH2, ARL6IP1, TMED2, DGCR8, TSG101, COX17, TAF10, NME1, POLR2A, AAAS, DCTN4, ADCY6, DAD1, ZNRD1, POLB, POLR2J
Pa30	large_vs_adeno	HALLMARK_DNA_REPAIR	0.00431034	0.0307882	0.347582	1.54887	3	142	ARL6IP1, DAD1, POLB, AK3, UMPS, TMED2, VPS28, AAAS, DCTN4, GUK1, STX3, SEC61A1, COX17, SDCBP, NT5C, POLR2F, SURF1, POLH, POLE4, SAC3D1, TSG101, POLR2H, POLR1D, TK2, CSTF3, POLR2J, SNAPC5, RAD52, GTF2B, RNMT, GTF2F1, NCBP2, CDA, MPG, TAF10
GSE94601	large_vs_adeno	HALLMARK_DNA_REPAIR	0.000825083	0.00363583	0.613301	2.08656	0	141	PRIM1, HPRT1, RFC5, TYMS, RFC4, RPA3, PCNA, NME1, DDB1, SAC3D1, GTF2H3, ERCC4, ARL6IP1, FEN1, DUT, UMPS, RFC2, CSTF3, ZWINT, ADRM1, CLP1, BOLA2, POLR2H, GTF2A2, NCBP2, POLR2K, RFC3, SSRP1, NUDT21, TAF6, TP53, POLA1, ERCC8, POM121, POLA2, LIG1, GTF2H1, SNAPC5, ERCC1
Pa37	large_vs_adeno	HALLMARK_E2F_TARGETS	0.00693842	0.0495602	0.325235	1.47026	7	196	UBE2T, TOP2A, NAP1L1, STMN1, CDK4, ILF3, CDKN3, RRM2, CKS1B, LUC7L3, H2AFZ, MCM5, CTCF, POLD3, CBX5, EZH2, RAN, EED, PAICS, CDC25B, AURKA, HMGB2, CCNB2, TUBG1, POLE, SRSF2, MKI67, KIF18B, RAD51AP1, BRMS1L, MCM3, RPA3, EIF2S1, PTTG1, CHEK1, KIF2C, LYAR, CKS2, RACGAP1, HMGB3, RBBP7, CDK1, DUT, DEK, MTHFD2, PLK1, DLGAP5, NOP56, SYNCRIP, DDX39A, PPP1R8, MYBL2, DNMT1, DCTPP1, RNASEH2A, HMMR, NUP107, C…
CCLE	large_vs_adeno	HALLMARK_E2F_TARGETS	0.00334169	0.0100381	0.440764	1.52248	3	196	CCNE1, CCP110, PRPS1, PSIP1, SMC1A, RPA2, UBR7, MCM2, KIF4A, HNRNPD, BRMS1L, BUB1B, RNASEH2A, CDKN2C, PA2G4, NAP1L1, PRIM2, HMGA1, MCM7, NASP, SUV39H1, KIF22, AK2, DCTPP1, ILF3, TRIP13, STMN1, LMNB1, NUDT21, PRKDC, TIMELESS, NOLC1, CDC25A, PPM1D, SMC3, MCM3, ESPL1, POLD1, HMGB2, CHEK2, WDR90, CDKN2A, POLD2, RBBP7, DUT, NCAPD2, SMC6, NUP153, ING3, DONSON, MYC, DNMT1, BRCA1, DEPDC1, POLE, DCLRE1B, …
Pa34	large_vs_adeno	HALLMARK_E2F_TARGETS	0.00110132	0.00501706	0.358091	1.62323	0	196	TOP2A, HMGB3, CDC25B, KPNA2, PTTG1, LYAR, RANBP1, STMN1, RRM2, UBE2T, PLK1, DNMT1, CTCF, RFC3, CENPM, CCNB2, CDC20, WDR90, CDK1, SSRP1, SRSF1, PAN2, CKS2, AURKB, RAN, TK1, PRIM2, STAG1, PRPS1, LBR, MTHFD2, NUP153, PRKDC, KIF4A, ILF3, LIG1, PCNA, XRCC6, MCM2, MXD3, CIT, SPAG5, SYNCRIP, BARD1, USP1, CKS1B, RBBP7
GSE94601	large_vs_adeno	HALLMARK_E2F_TARGETS	0.000823045	0.00363583	0.867671	3.0711	0	195	SMC4, DEPDC1, TMPO, USP1, LMNB1, UNG, CDCA3, RACGAP1, HELLS, EZH2, SPC25, MAD2L1, NUP205, GINS4, CKS2, ORC6, RPA3, DIAPH3, MCM4, MCM2, NUP153, RAD51AP1, DLGAP5, TUBG1, CSE1L, LYAR, CHEK1, PCNA, STAG1, TIPIN, PLK4, MELK, RANBP1, XPO1, MCM6, H2AFZ, AURKA, CDKN3, TRIP13, CDK1, HMMR, RRM2, GINS3, MTHFD2, HMGB2, NME1, CENPM, MCM7, SUV39H1, NOP56, DCK, PAICS, CDC25A, KIF4A, CCNB2, ATAD2, ING3, BIRC5, C…
CCLE	large_vs_adeno	HALLMARK_EPITHELIAL_MESENCHYMAL_TRANSITION	0.00124224	0.00480169	-0.640988	-2.33078	0	196	IL6, TAGLN, WIPF1, VEGFA, SERPINE2, FBN1, PVR, COL1A1, TIMP1, SDC4, COL16A1, FBLN1, ITGB1, SFRP4, COL8A2, TPM4, NID2, CD59, COL7A1, IGFBP3, FSTL3, GLIPR1, THBS2, IL15, SDC1, CADM1, ACTA2, FAS, MYLK, GEM, THBS1, TNC, INHBA, CALD1, LRRC15, LOX, COL5A1, TPM1, ITGA2, PTHLH, DCN, ANPEP, SGCD, AREG, SNAI2, COL12A1, COL4A2, SLIT3, FOXC2, ECM2, IGFBP4, FAP, SNTB1, ECM1, PDGFRB, COL4A1, MGP, FN1, TIMP3, S…
Pa34	large_vs_adeno	HALLMARK_EPITHELIAL_MESENCHYMAL_TRANSITION	0.000914077	0.00501706	-0.486278	-2.15382	0	196	COL8A2, GADD45A, GEM, SGCD, LAMA2, SCG2, MEST, CAP2, ECM2, INHBA, LAMA1, OXTR, TGFBI, COL1A1, ANPEP, EMP3, CALD1, PTX3, ITGA5, GLIPR1, MATN3, CXCL12, ENO2, ACTA2, SGCG, SPP1, COL3A1, SLIT3, FAP, ABI3BP, EFEMP2, ECM1, APLP1, SDC4, PLOD2, VCAN, FLNA, MMP2, COL1A2, CADM1, IGFBP2, FN1, POSTN, TPM1, FERMT2, CRLF1, PRRX1, CD59, MYLK, NNMT, BGN, PLOD3, SPARC, TIMP3, LGALS1, SGCB, EDIL3, IGFBP3, VCAM1, L…
Pa37	large_vs_adeno	HALLMARK_EPITHELIAL_MESENCHYMAL_TRANSITION	0.000867303	0.0145307	0.388886	1.758	0	196	SPP1, ITGB1, DCN, LGALS1, LUM, BGN, BMP1, LOX, PMP22, DAB2, TNFAIP3, COL1A1, TGM2, TPM1, CXCL12, CALD1, MYL9, BASP1, COL12A1, COL3A1, SGCB, GREM1, SPARC, ID2, PRRX1, COL6A2, MMP2, THY1, TNFRSF11B, CALU, SNAI2, VEGFA, PTX3, PPIB, LAMC2, IL6, FERMT2, FAP, LRP1, TAGLN, FOXC2, MXRA5, EMP3, CTHRC1, SERPINE2, FSTL1, SFRP4, GJA1, COL5A1, MSX1, FBN1, SNTB1, NID2, IGFBP3, TFPI2, NNMT, ACTA2, LOXL1, TPM4, …
Pa26	large_vs_adeno	HALLMARK_ESTROGEN_RESPONSE_EARLY	0.00860421	0.0399503	-0.315982	-1.43607	8	197	TFAP2C, OPN3, CANT1, BHLHE40, FHL2, TFF3, KCNK5, CA12, ELOVL2, ISG20L2, MAST4, IGF1R, FARP1, SLC7A5, XBP1, MED13L, MUC1, CXCL12, ABHD2, NAV2, TOB1, IL6ST, KRT15, RARA, AQP3, TFF1, SLC39A6, AFF1, MYB
CCLE	large_vs_adeno	HALLMARK_ESTROGEN_RESPONSE_EARLY	0.0173913	0.032204	-0.375688	-1.36609	13	196	RPS6KA2, ABHD2, KLK10, SLC1A4, FHL2, TJP3, TPD52L1, MED13L, GAB2, KRT15, ELF1, CISH, TFAP2C, MUC1, ELF3, RHOBTB3, SLC39A6, LAD1, PRSS23, PAPSS2, SLC26A2, CLDN7, AR, NAV2, SULT2B1, RHOD, DHRS3, TPBG, INPP5F, PLA2G16, NADSYN1, KLF10, DHCR7, BHLHE40, ESRP2, HES1, ADD3, CCND1, ABLIM1, IGF1R, FRK, IL6ST, RARA, EGR3, SLC22A5, KRT18, RASGRP1, SLC2A1, WWC1, ANXA9, SVIL, KRT8, CYP26B1, CA12, BAG1, KCNK5, …
Pa26	large_vs_adeno	HALLMARK_ESTROGEN_RESPONSE_LATE	0.00756859	0.0399503	-0.3214	-1.46281	7	198	FAM102A, JAK1, HR, CYP4F11, PDZK1, TFAP2C, OPN3, TFF3, ID2, KCNK5, ST14, CHST8, CA12, CDH1, PCP4, FARP1, SLC7A5, XBP1, PRKAR2B, KLK11, CXCL12, ABHD2, SORD, TOB1, IL6ST, COX6C, TFF1, AFF1, MYB, AGR2, EMP2, HMGCS2
CCLE	large_vs_adeno	HALLMARK_ESTROGEN_RESPONSE_LATE	0.0327456	0.0496145	-0.360076	-1.30829	25	198	ACOX2, SGK1, ADD3, CCND1, SERPINA5, FGFR3, LSR, DNAJC1, CAV1, FRK, IL6ST, IMPA2, CDH1, EGR3, SLC22A5, EMP2, CA2, ANXA9, CYP26B1, MOCS2, CA12, BAG1, KCNK5, PLXNB1, ZFP36, ALDH3A2, RET, UGDH, CLIC3, AREG, WFS1, KRT13, PERP, IGFBP4, TST, TNNC1, SEMA3B, PTGER3, TFPI2, SLC24A3, PDZK1, CXCL12, TFF1
CCLE	large_vs_adeno	HALLMARK_FATTY_ACID_METABOLISM	0.00598086	0.0148438	-0.429464	-1.51303	4	156	VNN1, AOC3, INMT, EHHADH, CIDEA, GPD2, ME1, PSME1, BMPR1B, ACADL, CBR3, ADH1C, CBR1, GPD1, TDO2, SERINC1, IDI1, YWHAH, EPHX1, SLC22A5, CA2, ACSM3, DECR1, S100A10, NBN, HSD17B11, SDHC, ALDH3A1, ACADVL, RDH16, SDHA, ALAD, ENO3, MDH1, ALDH3A2, UGDH, IDH1, ACOX1, AQP7, ACSS1, ACAA1, RETSAT, CD36, CYP1A1, HPGD, XIST
GSE94601	large_vs_adeno	HALLMARK_FATTY_ACID_METABOLISM	0.00166667	0.00555556	0.434059	1.491	1	157	RAP1GDS1, H2AFZ, GPD2, LDHA, MDH2, ELOVL5, FABP1, GRHPR, ALDOA, MDH1, ACAT2, DLD, NBN, CPT1A, OSTC, CCDC58, SDHD, SMS, MIF, ME1, HSP90AA1, ADSL, BMPR1B, PTS, AADAT, NCAPH2, FH, ACADVL, ACOX1, EHHADH, HADHB, GLUL, UBE2L6, IL4I1, PPARA, RDH11, HSPH1, YWHAH, PDHA1, CPOX
Pa30	large_vs_adeno	HALLMARK_G2M_CHECKPOINT	0.00105597	0.0105597	0.381486	1.7608	0	192	TOP2A, KIF5B, ORC5, MNAT1, SRSF10, DKC1, HNRNPU, HNRNPD, RAD23B, FOXN3, CUL5, CHMP1A, HSPA8, SS18, UBE2S, PTTG1, SFPQ, SMC2, CUL4A, MKI67, CCNB2, CUL3, TPX2, CDKN3, YTHDC1, HUS1, CDC25B, PBK, SRSF2, H2AFV, PRC1, RBL1, SRSF1, HMGN2, CKS2, CKS1B, MCM5, CDC25A, HMGB3, SMC1A, RPS6KA5, CDC7, DR1, SLC12A2, ILF3, PRIM2, TROAP, PRPF4B, WRN, CCNA2, CENPE, PURA, AMD1, LMNB1, PDS5B, CENPF, KPNB1, E2F4, MEIS…
Pa37	large_vs_adeno	HALLMARK_G2M_CHECKPOINT	0.00086881	0.0145307	0.394384	1.77632	0	192	CUL5, TOP2A, STMN1, HIF1A, CDK4, ILF3, UBE2C, CDC7, SLC7A5, G3BP1, CDKN3, MARCKS, CKS1B, PRC1, DR1, H2AFZ, MCM5, SLC38A1, CTCF, CCNA2, EZH2, MEIS1, MNAT1, ATF5, ODF2, CDC25B, RASAL2, AURKA, CCNB2, H2AFV, E2F1, POLE, SRSF2, MKI67, RAD54L, MCM3, PTTG1, CUL4A, TPX2, CHEK1, KIF2C, CKS2, DMD, FBXO5, BUB1, RACGAP1, HMGB3, PML, RBL1, CDK1, UCK2, HOXC10, PLK1, SYNCRIP, DDX39A, MYBL2, NUSAP1, DBF4, CCNF, …
Pa34	large_vs_adeno	HALLMARK_G2M_CHECKPOINT	0.00110375	0.00501706	0.395195	1.78544	0	192	TOP2A, HMGB3, CDC25B, EXO1, KPNA2, SLC12A2, PTTG1, KIF5B, CCND1, RAD23B, ODC1, CUL4A, INCENP, STMN1, ORC5, PLK1, CTCF, TFDP1, HMGN2, POLQ, DR1, CCNB2, CDC20, UBE2C, CDK1, MAPK14, SLC7A5, SRSF10, SRSF1, CDC6, PML, TLE3, NUP50, G3BP1, CKS2, HSPA8, SAP30, KIF23, AURKB, PRIM2, STAG1, KPNB1, CCNT1, CCNA2, LBR, DKC1, E2F2, KIF4A, ILF3, HNRNPU, CENPF, PRPF4B, MCM2, SFPQ, HIST1H2BK, E2F4, SYNCRIP, BARD1,…
GSE94601	large_vs_adeno	HALLMARK_G2M_CHECKPOINT	0.000831255	0.00363583	0.816575	2.88583	0	198	SMC4, FBXO5, KIF15, TMPO, CDC7, LMNB1, CCNT1, SRSF10, KIF11, RACGAP1, TPX2, EZH2, MAD2L1, CKS2, ORC6, TTK, BUB1, MCM2, INCENP, CHEK1, STAG1, NUSAP1, CCNA2, PLK4, NDC80, XPO1, MCM6, H2AFZ, PRC1, AURKA, CDKN3, CDC45, AMD1, CENPA, CDK1, HMMR, NEK2, SNRPD1, SLC38A1, EXO1, RASAL2, ZAK, KIF23, POLQ, SUV39H1, CDC25A, KIF4A, DKC1, UBE2C, CCNB2, RAD54L, BIRC5, CKS1B, SMC2, KIF20B, KPNB1, DR1, CCNF, RBL1, …
GSE94601	large_vs_adeno	HALLMARK_GLYCOLYSIS	0.00082713	0.00363583	0.561817	1.98635	0	197	PLOD2, AK4, HDLBP, DEPDC1, UGP2, FAM162A, AURKA, CENPA, CDK1, HMMR, LDHA, MDH2, RPE, HOMER1, GCLC, TPI1, ALDOA, MDH1, DLD, PGM2, KIF20A, P4HA1, MXI1, PGK1, PDK3, MIF, ME1, SAP30, NANP, SDC3, STC1, STC2, FKBP4, PYGL, HK2, PC, ECD, STMN1, PSMC4, LDHC, CD44, KIF2A, TXN, HAX1, SLC25A13, AKR1A1, CTH, COPB2, TKTL1, PGAM1, G6PD, SOD1, DSC2, AGL, PRPS1, EXT2, PAXIP1, ARTN, SLC16A3, TPBG, ME2, NOL3, BPNT1
CCLE	large_vs_adeno	HALLMARK_HEDGEHOG_SIGNALING	0.0104167	0.0226449	0.629058	1.68515	10	35	SLIT1, CRMP1, RTN1, CDK5R1, CNTFR, L1CAM
CCLE	large_vs_adeno	HALLMARK_HYPOXIA	0.00498753	0.0131251	-0.410703	-1.48728	3	192	SLC6A6, EDN2, MT2A, CHST3, TPBG, HAS1, MAFF, IER3, PLAC8, IL6, BHLHE40, KLF6, GAA, ALDOB, VEGFA, P4HA2, MYH9, SDC4, PFKP, CAV1, ADM, ANXA2, IGFBP3, TES, SLC2A1, EFNA1, CA12, STBD1, BTG1, STC1, LOX, COL5A1, ZFP36, ENO3, SELENBP1, NDRG1, PHKG1, DCN, CCNG2, CDKN1A, NFIL3, NAGK, CITED2, NR3C1, EGFR, FOSL2, HMOX1, S100A4, PCK1, INHA, SLC2A5, PFKFB3, UGP2, FBP1, MAP3K1, GPC4, LXN, PPARGC1A, CP
GSE94601	large_vs_adeno	HALLMARK_HYPOXIA	0.00164609	0.00555556	0.449145	1.58974	1	195	AK4, HDLBP, UGP2, RBPJ, VHL, FAM162A, LDHA, GAPDH, TPI1, GRHPR, ALDOA, PGM2, SLC2A1, P4HA1, MXI1, PGK1, AKAP12, GBE1, PDK3, MIF, PDK1, SAP30, SDC3, STC1, STC2, PLIN2, SIAH2, CCNG2, HK2, SLC2A5, LDHC, HK1, LOX, KLHL24, SCARB1, KDM3A, TES, TKTL1, NFIL3, WSB1
Pa34	large_vs_adeno	HALLMARK_IL2_STAT5_SIGNALING	0.000914913	0.00501706	-0.350902	-1.55301	0	195	SNX9, IL10RA, POU2F1, KLF6, TNFSF10, GLIPR2, TLR7, LCLAT1, CDCP1, COL6A1, SPP1, CD86, ALCAM, GSTO1, IFNGR1, BMPR2, SCN9A, ECM1, APLP1, COCH, CTSZ, PDCD2L, AMACR, SH3BGRL2, GPR65, CD81, FAH, TNFRSF21, SLC1A5, SLC29A2, PNP, GUCY1B3, NFIL3, CD83, BHLHE40, SLC39A8, UMPS, UCK2, PLAGL1, RRAGD, MUC1, CD44, AHR, IFITM3
CCLE	large_vs_adeno	HALLMARK_IL2_STAT5_SIGNALING	0.00623441	0.0148438	-0.399991	-1.45051	4	194	HOPX, SERPINC1, GPR65, COL6A1, PTH1R, SPRED2, SLC1A5, DHRS3, PLAGL1, ADAM19, MAFF, CTSZ, CAPN3, BHLHE40, KLF6, IKZF2, FAM126B, SCN9A, MYO1E, NRP1, IGF1R, PENK, TLR7, MAP3K8, CST7, CA2, IRF8, CTLA4, ALCAM, IL1RL1, ENO3, NDRG1, NCOA3, BCL2L1, CDC42SE2, GPX4, NFIL3, SMPDL3A, SELL, SOCS1, FURIN, NFKBIZ, TNFRSF21, IL10, CCND3, PTGER2, TNFSF10, ANXA4, ECM1, SELP, CXCL10, AHR, BMP2, IL1R2, IFNGR1, TNFSF…
CCLE	large_vs_adeno	HALLMARK_IL6_JAK_STAT3_SIGNALING	0.00116822	0.00480169	-0.581248	-1.88788	0	86	CCL7, LEPR, PDGFC, OSMR, IRF1, REG1A, STAM2, STAT3, IFNAR1, IL6, MYD88, ACVRL1, HAX1, CXCL13, IL6ST, MAP3K8, CCR1, IRF9, FAS, CXCL3, SOCS1, IL1R1, PF4, TNFRSF21, IL1B, HMOX1, CD36, IL2RG, CXCL10, IL1R2, IFNGR1, CD38
CCLE	large_vs_adeno	HALLMARK_INFLAMMATORY_RESPONSE	0.00124688	0.00480169	-0.473444	-1.71688	0	194	PVR, CCR7, SGMS2, TIMP1, TLR1, LDLR, NDP, PDE4B, FPR1, CD82, ADM, RNF144B, P2RX7, TACR1, RASGRP1, PTPRE, MET, BDKRB1, HAS2, IL15, NFKBIA, LPAR1, INHBA, IL18, NAMPT, SLC4A4, SELE, CDKN1A, CD69, EDN1, CCL17, P2RY2, EREG, SELL, CD55, IL1R1, ABI1, IL10, IL1A, PTGER2, TNFSF10, IL1B, HPN, IL12B, C5AR1, CCL20, CXCL10, AHR, CMKLR1, TNFAIP6, LCK, CSF3, ROS1, GPR183, CCL2, CXCL6, OLR1
Pa34	large_vs_adeno	HALLMARK_INFLAMMATORY_RESPONSE	0.000910747	0.00501706	-0.368033	-1.63166	0	197	RASGRP1, MXD1, CD70, IL18RAP, LAMP3, PDE4B, TLR3, PTAFR, C3AR1, ACVR2A, TACR1, IL1B, MMP14, SCN1B, IL15, GPR183, HAS2, PTPRE, PTGIR, CXCL11, IL4R, INHBA, CCL2, TPBG, CD14, CXCL9, IL10RA, SLC11A2, CD82, KLF6, TNFSF10, SGMS2, EMP3, IRF7, CCL24, RHOG, ADRM1, CCL5, ITGA5, HIF1A, GNA15, TAPBP, PSEN1, NMUR1, LPAR1, ABCA1, LCP2, SEMA4D, KCNJ2, FZD5, OPRK1, GPR132, PCDH7, NAMPT, IL1A, CCRL2, BST2, CCL17,…
Pa26	large_vs_adeno	HALLMARK_INTERFERON_ALPHA_RESPONSE	0.000982318	0.00982318	-0.497841	-2.02872	0	93	CD74, C1S, TRIM21, CXCL11, HLA-C, LPAR6, RIPK2, PROCR, LAP3, SAMD9, WARS, BST2, CCRL2, MOV10, GBP4, LGALS3BP, PNPT1, LY6E, LAMP3, DHX58, OASL, TAP1, TDRD7, B2M, IFIT2, UBE2L6, PARP14, CSF1, IFITM3, PSMB9, PARP9, PSMA3, IFITM1, USP18, OAS1, TXNIP, TRIM25, ISG15, EIF2AK2, MX1
Pa34	large_vs_adeno	HALLMARK_INTERFERON_ALPHA_RESPONSE	0.00190114	0.00792142	-0.427034	-1.69941	1	93	CXCL11, SAMD9L, ISG15, IL4R, TRIM26, ADAR, UBA7, IRF7, TDRD7, USP18, TRIM14, IFI27, PSMB8, PROCR, TRIM25, CCRL2, BST2, IFITM1, IFITM2, OGFR, OAS1, C1S, WARS, LAP3, UBE2L6, NCOA7, IFITM3
Pa34	large_vs_adeno	HALLMARK_INTERFERON_GAMMA_RESPONSE	0.000914077	0.00501706	-0.458376	-2.03023	0	196	SLAMF7, CXCL11, SAMD9L, ISG15, IL4R, CCL2, TRIM26, ADAR, CXCL9, ZNFX1, IL10RA, TNFSF10, CFH, IRF7, C1R, TDRD7, USP18, TRIM14, CCL5, CD38, IFI27, PSMB8, HIF1A, TAPBP, CD86, HLA-DMA, LCP2, XAF1, SAMHD1, GZMA, ST8SIA4, MYD88, HLA-A, NAMPT, TRIM25, P2RY14, STAT3, BST2, MARCH1, MVP, MT2A, PNP, PELI1, HLA-DRB1, SSPN, IFITM2, OGFR, VCAM1, CASP4, CD40, PTGS2, TNFAIP3, IDO1, C1S, WARS, CFB, IFNAR2, LAP3, …
CCLE	large_vs_adeno	HALLMARK_INTERFERON_GAMMA_RESPONSE	0.00124688	0.00480169	-0.547202	-1.98637	0	195	CCL7, LY6E, TNFAIP3, CD74, IFNAR2, MT2A, IRF1, HLA-DQA1, STAT3, CASP8, PSME1, HIF1A, RIPK2, IRF5, PELI1, IL6, APOL6, MYD88, NLRC5, PSME2, PFKP, PDE4B, MVP, FPR1, SPPL2A, STAT4, RNF213, IRF9, IL15, IRF8, HLA-DMA, NFKBIA, FAS, GPR18, ST3GAL5, SSPN, PLA2G4A, BTG1, ITGB7, HLA-G, BPGM, VAMP8, NAMPT, NCOA3, CDKN1A, CD69, SOCS1, FCGR1A, TNFSF10, C1R, SELP, C1S, CXCL10, CMKLR1, VAMP5, PTGS2, TNFAIP6, ARI…
Pa26	large_vs_adeno	HALLMARK_INTERFERON_GAMMA_RESPONSE	0.0038059	0.027185	-0.335432	-1.52404	3	196	IL15RA, NOD1, VAMP8, HIF1A, LAP3, WARS, BST2, IRF8, PSMB2, PNP, EIF4E3, GBP4, CD274, MT2A, LGALS3BP, PNPT1, IFNAR2, LY6E, APOL6, DHX58, OASL, TAP1, ZNFX1, HLA-B, TDRD7, B2M, IFIT2, UBE2L6, IL2RB, CXCL9, IFIT1, PARP14, TNFAIP3, PTPN1, IFITM3, PSMB9, PSMA3, USP18, STAT1, AUTS2, NAMPT, SOD2, MVP, SSPN, CMKLR1, TXNIP, TRIM25, ISG15, EIF2AK2, MX1
CCLE	large_vs_adeno	HALLMARK_KRAS_SIGNALING_DN	0.0282209	0.0448099	-0.376243	-1.3503	22	179	THNSL2, CALML5, NR4A2, ATP6V1B1, KRT1, PTPRJ, BMPR1B, SLC29A3, NTF3, IL5, TGFB2, IRS4, P2RY4, GPRC5C, GDNF, AKR1B10, SGK1, RYR1, FGFR3, GRID2, SYNPO, FAM46C, MYO15A, CDH16, TCF7L1, OXT, EFHD1, THRB, UGT2B17, KCNE2, MFSD6, SIDT1, EDN1, SKIL, KRT13, LFNG, SLC12A3, COPZ2, CLDN8, IL12B, TG, NOS1, ABCB11, TFF2, KLK8, C5, HNF1A, EDAR, SPRR3, BRDT, UPK3B, PRODH, KRT4
Pa34	large_vs_adeno	HALLMARK_KRAS_SIGNALING_UP	0.000914913	0.00501706	-0.398124	-1.762	0	195	ST6GAL1, CROT, PLVAP, ITGB2, NAP1L2, MMP9, INHBA, IL10RA, ZNF639, CFH, BTC, ATG10, SPON1, FCER1G, PSMB8, CXCR4, SNAP25, SPP1, MTMR10, TFPI, DOCK2, TMEM176B, ACE, ETV1, TMEM176A, SLPI, TSPAN7, STRN, TRIB1, TSPAN13, PRRX1, HDAC9, MYCN, SPARCL1, SERPINA3, IGFBP3, ETV5, PRDM1, PTGS2, CTSS, TNFAIP3, AKAP12, CFB, AVL9, CCL20, IL2RG, IL7R, PIGR
CCLE	large_vs_adeno	HALLMARK_KRAS_SIGNALING_UP	0.0286783	0.0448099	-0.369225	-1.33222	22	189	NRP1, BIRC3, GUCY1A3, CAB39L, NR1H4, CA2, IGFBP3, DOCK2, IL33, IRF8, CTSS, INHBA, GALNT3, ITGA2, BPGM, BTC, GFPT2, MALL, LY96, LAPTM5, EREG, MMP10, ALDH1A2, IL1B, GYPC, SEMA3B, IL2RG, TNNT2, CCL20, MAP3K1, CXCL10, IGF2, CMKLR1, PPBP, PTGS2, BMP2, F13A1, APOD, PIGR, ANXA10
Pa30	large_vs_adeno	HALLMARK_MITOTIC_SPINDLE	0.00104493	0.0105597	0.376688	1.75057	0	198	CAPZB, TOP2A, DST, KIF5B, ARHGAP29, FGD4, DLG1, NET1, APC, CYTH2, CDC42, SPTBN1, CEP250, CDK5RAP2, CCNB2, EPB41, TPX2, CLIP2, ROCK1, HDAC6, KLC1, PIF1, RANBP9, MARK4, PPP4R2, PRC1, SAC3D1, MID1IP1, CKAP5, TUBGCP3, DOCK2, LRPPRC, TUBA4A, PXN, LLGL1, PDLIM5, CRIPAK, RHOF, SMC1A, NCK2, MYO9B, CTTN, ATG4B, CSNK1D, SHROOM1, PALLD, EZR, CENPE, CLIP1, LMNB1, CDC42EP2, ARHGEF2, CENPF, BCAR1
GSE94601	large_vs_adeno	HALLMARK_MITOTIC_SPINDLE	0.000838926	0.00363583	0.635734	2.24529	0	199	SMC4, FBXO5, KIF15, CDC42, LMNB1, KIF11, RACGAP1, TPX2, YWHAE, ECT2, TTK, ROCK1, ANLN, BUB1, SASS6, DLGAP5, INCENP, NUSAP1, NDC80, WASF1, PRC1, AURKA, CDK1, NEK2, RASAL2, KIF23, KIF4A, SAC3D1, CCNB2, BIRC5, BCL2L11, KIF20B, NCK1, PLK1, BRCA2, MAPRE1, ATG4B, CTTN, TLK1, CLIP1, KIF2C, TOP2A, SMC3, KNTC1, CENPF, CENPE, VCL, BCR, ABL1, KATNA1, TIAM1, FSCN1
Pa26	large_vs_adeno	HALLMARK_MTORC1_SIGNALING	0.000956023	0.00982318	-0.398209	-1.80977	0	197	LDHA, TES, PSMG1, PSPH, TFRC, EBP, EEF1E1, ELOVL5, TUBA4A, WARS, EIF2S2, UNG, GSR, PNP, CFP, PGK1, GCLC, PSMC4, ACTR2, BCAT1, BHLHE40, TXNRD1, SYTL2, HSPA5, NMT1, G6PD, CORO1A, EPRS, BTG2, PSMA3, ELOVL6, FKBP2, ADIPOR2, MAP2K3, SLC7A5, PSMD13, XBP1, HSPA9, NAMPT, SORD, UCHL5, PITPNB, SLC1A5, PIK3R3, GAPDH, UBE2D3, HSP90B1, GMPS, CYP51A1, NFYC, PPIA, PFKL, RPN1, IGFBP5, HSPE1, CANX
Pa30	large_vs_adeno	HALLMARK_MTORC1_SIGNALING	0.00418848	0.0307882	0.32424	1.5045	3	197	HSPE1, UCHL5, LDHA, NMT1, PPA1, GAPDH, UBE2D3, NAMPT, STIP1, GOT1, STC1, IMMT, SYTL2, ACTR3, SLA, PSMC4, PGM1, EGLN3, MLLT11, HSPD1, TRIB3, PPP1R15A, TCEA1, NFIL3, PITPNB, RRP9, PSMC2, ITGB2, CYP51A1, DHFR, TUBA4A, PSPH, FDXR, GSR, INSIG1, EIF2S2, ARPC5L, CDC25A, SDF2L1, HSPA9, PDAP1, CANX
GSE94601	large_vs_adeno	HALLMARK_MTORC1_SIGNALING	0.00082713	0.00363583	0.700188	2.47557	0	197	PLOD2, AK4, HPRT1, UNG, PSMA4, INSIG1, NUP205, BUB1, MCM4, MCM2, TUBG1, PSMD14, GMPS, AURKA, ABCF2, PSMD12, IMMT, LDHA, GSK3B, RRM2, MTHFD2, ASNS, NUFIP1, GAPDH, CDC25A, ELOVL5, PSAT1, DHFR, GCLC, TPI1, CCNF, HSPD1, PLK1, DDX39A, ALDOA, ACTR2, HSPE1, PNO1, TOMM40, PSPH, SLC7A5, SLC2A1, PSMA3, CACYBP, ATP5G1, P4HA1, PGK1, GBE1, TFRC, POLR3G, NAMPT, ACTR3, MLLT11, ME1, UCHL5, PDK1, EEF1E1, PSMG1, F…
Pa26	large_vs_adeno	HALLMARK_MYC_TARGETS_V1	0.000956023	0.00982318	-0.501739	-2.28029	0	197	RPL22, SNRPA, PSMB2, EIF2S2, PSMD7, PSMD8, NHP2, IARS, MRPL23, DDX18, PGK1, SNRPD2, EIF3J, YWHAE, PTGES3, USP1, PSMC4, NPM1, UBE2E1, HNRNPA2B1, XRCC6, CCT7, RAN, IMPDH2, RPL34, G3BP1, COX5A, EPRS, NAP1L1, PRDX3, PRPS2, SNRPG, NME1, HSP90AB1, VDAC3, CBX3, RPS10, RPL6, STARD7, PSMA7, PCBP1, RPS3, PPIA, HNRNPU, NOP56, RPL14, EIF4A1, HDAC2, FBL, GOT2, SNRPB2, DEK, HNRNPA1, HSPE1, RPS6, CANX, YWHAQ
Pa34	large_vs_adeno	HALLMARK_MYC_TARGETS_V1	0.00553097	0.0197535	0.333894	1.51228	4	197	SNRPB2, ACP1, KPNA2, UBA2, HDAC2, PSMB3, RAD23B, HNRNPC, ODC1, RANBP1, CANX, SF3B3, PGK1, PCBP1, TXNL4A, TFDP1, ILF2, HSPD1, IMPDH2, CCT5, PPIA, FBL, PSMB2, CDC20, SLC25A3, CYC1, SRSF1, SSB, G3BP1, PSMA7, EIF4A1, PSMC4, GOT2, RAN, PSMD14, LSM2, YWHAQ, KPNB1, UBE2L3, PABPC4, CCNA2, AIMP2, TYMS, PABPC1, HNRNPU, PCNA, XRCC6
CCLE	large_vs_adeno	HALLMARK_MYC_TARGETS_V1	0.000835422	0.00480169	0.476029	1.64429	0	196	RNPS1, HPRT1, SERBP1, MCM2, SF3A1, NCBP2, CSTF2, HNRNPD, U2AF1, HNRNPU, HNRNPR, PA2G4, HSP90AB1, NAP1L1, HNRNPA1, HNRNPA3, MCM7, RPS2, SMARCC1, SNRPB2, CNBP, TUFM, KPNB1, CLNS1A, NOLC1, PHB2, CAD, SNRPA, HSPD1, ODC1, GLO1, PABPC4, SF3B3, VBP1, POLE3, RRP9, ERH, RPS6, POLD2, LSM7, HNRNPC, RPS10, DUT, SET, CCT7, RPL6, PPM1G, CDK2, RRM1, EXOSC7, MYC, PABPC1, HNRNPA2B1, RPL34, RPS3, NCBP1, EIF1AX, MR…
Pa30	large_vs_adeno	HALLMARK_MYC_TARGETS_V1	0.00104712	0.0105597	0.381898	1.77204	0	197	HSPE1, SNRPG, SNRPB2, CAD, LDHA, RPL6, RSL1D1, TXNL4A, PSMB3, CCT7, COX5A, HNRNPU, DHX15, HDDC2, EIF3J, HNRNPD, HDAC2, RAD23B, DEK, APEX1, PRPF31, ERH, PSMC4, NAP1L1, HNRNPA2B1, HSPD1, GLO1, EIF4E, PCBP1, SET, EIF2S1, SRSF2, RRP9, AP3S1, SRSF1, PSMA6, CLNS1A, MRPS18B, MCM5, VDAC1, HNRNPR, STARD7, CNBP, EIF2S2, SNRPD2, ACP1, RPL34, CANX, NCBP2, PHB2, VBP1, RPL18, CCNA2, PSMD8, CYC1, ORC2, RPLP0, D…
Pa37	large_vs_adeno	HALLMARK_MYC_TARGETS_V1	0.00087184	0.0145307	0.399164	1.80147	0	197	HSPE1, NAP1L1, CDK4, AP3S1, SNRPG, SSB, NDUFAB1, SNRPB2, G3BP1, RPL14, ACP1, HDAC2, CCT3, EIF3J, UBE2E1, RNPS1, YWHAQ, H2AFZ, MCM5, TRIM28, CCNA2, CCT5, UBE2L3, RAN, SNRPD2, ILF2, PRPF31, CDK2, TARDBP, FBL, EIF2S2, PCBP1, PSMA7, SRSF2, CCT4, EIF1AX, XPOT, PSMA1, RRM1, HSP90AB1, EIF2S1, CAD, TXNL4A, CBX3, PSMD8, SNRPA, EIF3D, PSMA2, NHP2, CCT7, SERBP1, DUT, DEK, C1QBP, EPRS, NOP56, SYNCRIP, UBA2, …
GSE94601	large_vs_adeno	HALLMARK_MYC_TARGETS_V1	0.000823045	0.00363583	0.799952	2.83141	0	195	EIF1AX, USP1, HPRT1, SSBP1, TCP1, PSMA4, MAD2L1, YWHAE, TYMS, RFC4, MCM4, MCM2, CCT7, SNRPG, PABPC1, PCNA, PSMD14, CCNA2, HNRNPA2B1, RANBP1, HNRNPR, XPO1, MCM6, H2AFZ, HNRNPA3, CBX3, CDC45, LDHA, SNRPD1, SF3B3, NME1, MCM7, VBP1, NOP56, IARS, GNL3, NDUFAB1, RPLP0, KPNB1, NAP1L1, HNRNPA1, PPM1G, HSPD1, BUB3, SRSF1, DEK, CDK2, ABCE1, HNRNPD, RPL6, PTGES3, PWP1, TXNL4A, CCT4, EIF4E, DUT, HSPE1, RPL34…
CCLE	large_vs_adeno	HALLMARK_MYC_TARGETS_V2	0.0180343	0.032204	0.526467	1.54162	19	58	LAS1L, RCL1, PA2G4, SORD, DCTPP1, PPAN, NOLC1, HSPD1, SLC19A1, RABEPK, FARSA, RRP9, PRMT3, IPO4, TCOF1, IMP4, RRP12, MYC, UNG, PUS1, SRM, TMEM97, NOP56, NPM1, WDR74, MCM4, BYSL, NOC4L, SUPV3L1, SLC29A2, NOP2, WDR43, HSPE1, PHB
GSE94601	large_vs_adeno	HALLMARK_MYC_TARGETS_V2	0.0008726	0.00363583	0.760968	2.25144	0	57	UNG, MCM4, PLK4, CBX3, NOP56, GNL3, PRMT3, HSPD1, PLK1, PES1, HSPE1, MYC, PA2G4, NDUFAF4, NOLC1, TFB2M, TBRG4, CDK4, HK2, EXOSC5, NIP7, MCM5, NOP2, UTP20, PUS1, BYSL, RABEPK, RCL1, MYBBP1A, SORD, RRP12, TCOF1, SRM, RRP9, PPAN, MPHOSPH10
CCLE	large_vs_adeno	HALLMARK_NOTCH_SIGNALING	0.0253165	0.0421941	-0.572721	-1.54799	23	32	MAML2, SKP1, PPARD, FZD1, HES1, CCND1, TCF7L2, RBX1, DTX2, JAG1, DTX4, LFNG, WNT2, WNT5A
Pa26	large_vs_adeno	HALLMARK_OXIDATIVE_PHOSPHORYLATION	0.000951475	0.00982318	-0.472434	-2.14652	0	196	ATP5O, OGDH, SUCLA2, NDUFB5, MRPS11, COX7A2, MRPL34, ATP5G3, IDH3G, NDUFS4, COX6A1, POLR2F, BDH2, ATP5J, ATP5A1, MGST3, PDK4, ATP6V0B, ATP6V1F, FDX1, SURF1, ACADM, ACADSB, NDUFB6, ATP6V0E1, COX5A, HADHB, IDH3B, MRPS22, NDUFB2, ATP5G2, COX17, RHOT1, PRDX3, PHYH, COX7A2L, ATP5B, ISCU, HSPA9, UQCRC2, MRPS15, VDAC3, MRPS30, SDHC, UQCRQ, NDUFB4, COX6C, CYCS, ATP5H, POR, NNT, ATP5C1, NDUFB1, TIMM8B, AT…
Pa34	large_vs_adeno	HALLMARK_OXIDATIVE_PHOSPHORYLATION	0.00660793	0.0206498	0.330547	1.49837	5	196	PDK4, ATP5C1, HSPA9, COX6A1, AFG3L2, ATP5O, ATP6V0B, UQCRH, NDUFV2, HTRA2, PHYH, POLR2F, IDH3G, ATP5J2, NDUFA5, ABCB7, ECH1, DLST, ACAA1, FXN, COX6C, UQCRQ, SLC25A3, CYC1, NDUFS4, ISCU, SLC25A6, IDH2, NDUFV1, MFN2, UQCRFS1, MDH2, NDUFA1, MRPS12, NDUFS7, GOT2, TIMM8B, SLC25A5, ATP5I, HADHB, ECHS1, SLC25A20, LDHB, ATP5H, AIFM1, ATP5L, NDUFA2, MTRR
GSE94601	large_vs_adeno	HALLMARK_OXIDATIVE_PHOSPHORYLATION	0.00082713	0.00363583	0.553346	1.9564	0	197	NDUFS1, MRPL11, ATP5H, MRPS22, IMMT, LDHA, MDH2, MRPS30, NDUFB4, NDUFB3, PDHX, NDUFAB1, GRPEL1, OPA1, NDUFB5, ATP5J, MDH1, UQCRB, DLD, CPT1A, ATP5G1, SDHD, TIMM9, COX7A2L, MRPL15, COX7B, NDUFC1, COX5A, MRPS12, ATP5B, ATP5G2, COX6B1, MTX2, DLAT, RHOT1, ATP5G3, ATP5J2, NDUFB6, NDUFA4, ATP6V1C1, BAX, VDAC1, ATP5C1, FXN, FH, ACADVL, ETFA, AIFM1, ISCA1, SLC25A3, COX11, COX5B, NDUFB1, HADHB, ATP5I, MRP…
Pa30	large_vs_adeno	HALLMARK_OXIDATIVE_PHOSPHORYLATION	0.00105152	0.0105597	0.480186	2.22494	0	196	MGST3, ATP5J2, COX6C, ACADM, NDUFB2, LDHA, NNT, ATP6V0E1, CYCS, POR, NDUFS4, COX5A, IMMT, MDH2, COX7C, ATP5C1, NDUFA9, PDK4, ATP5H, UQCRH, AFG3L2, NDUFB1, COX17, OXA1L, ECI1, NDUFS6, DECR1, POLR2F, UQCR11, NDUFV2, GLUD1, SUCLA2, NDUFA1, SURF1, COX6B1, DLST, LRPPRC, ACAT1, LDHB, MRPL34, NDUFA7, UQCRC1, VDAC1, PDHX, MRPL15, HCCS, TCIRG1, COX10, COX15, TIMM50, HSPA9, DLAT, ETFB, MDH1, SLC25A20, ATP6…
Pa37	large_vs_adeno	HALLMARK_P53_PATHWAY	0.00235294	0.0235294	-0.323297	-1.51323	1	194	CDKN2A, FGF13, AK1, MDM2, TXNIP, CDKN2AIP, SLC19A2, STEAP3, KRT17, APP, MAPKAPK3, CCNG1, PHLDA3, EPHX1, H2AFJ, SOCS1, TOB1, RAD51C, RAD9A, ADA, CDKN1A, LRMP, CEBPA, EPHA2, TRAFD1, CTSD, IER3, RGS16, VAMP8, ISCU, SDC1, NUDT15, CD81, DDIT4, SAT1, FOS, LDHB, EI24, ATF3, HINT1, TM4SF1
CCLE	large_vs_adeno	HALLMARK_P53_PATHWAY	0.00372671	0.010352	-0.411637	-1.49681	2	196	DDB2, SLC7A11, DRAM1, CEBPA, PLK3, PHLDA3, ZNF365, CD82, MDM2, MKNK2, BAIAP2, STOM, EPHX1, ITGB4, TAX1BP3, NUPR1, PTPRE, S100A10, RPS27L, ISCU, ZMAT3, SDC1, FAS, VDR, BTG1, EPS8L2, TGFA, NDRG1, VAMP8, TCHH, TP63, CDKN1A, ABHD4, DNTTIP2, PLXNB2, SOCS1, PERP, KRT17, GPX2, ALOX15B, CTSD, CLCA2, IL1A, CCND3, HMOX1, TCN2, RETSAT, S100A4, KLK8, BMP2
CCLE	large_vs_adeno	HALLMARK_PANCREAS_BETA_CELLS	0.00094697	0.00480169	0.703732	1.91177	0	39	NEUROD1, CHGA, DCX, PCSK1, INSM1, PCSK2, NKX2-2, PAX4, GCG, PAK3, SCGN, ISL1, PAX6, STXBP1
GSE94601	large_vs_adeno	HALLMARK_PEROXISOME	0.0093617	0.0246361	0.455862	1.48116	10	103	CTBP1, PABPC1, SOD2, ELOVL5, NUDT19, ITGB1BP1, MSH2, CLN8, TOP2A, CNBP, FADS1, SIAH1, SLC25A19, SERPINA6, ERCC1, BCL10, ACOX1, PEX14, SMARCC1, EHHADH, ISOC1, ABCB9, PEX13, SOD1, PRDX1, RDH11, FDPS, YWHAH
GSE94601	large_vs_adeno	HALLMARK_PI3K_AKT_MTOR_SIGNALING	0.000855432	0.00363583	0.593316	1.93022	0	104	CDK1, GSK3B, NCK1, PRKAR2A, CDK2, UBE2N, ACTR2, ATF1, EIF4E, CLTC, SLC2A1, YWHAB, PAK4, PTPN11, ACTR3, PDK1, CDK4, RPS6KA3, ARPC3, TIAM1, MAP3K7, PRKAA2, PLA2G12A, SLA, AP2M1, RPTOR, MAPK1, PTEN, PRKCB, MAPKAP1, MAP2K3, GRB2, UBE2D3, LCK
Pa34	large_vs_adeno	HALLMARK_PROTEIN_SECRETION	0.00380228	0.0146242	-0.395705	-1.58523	3	96	COG2, DNM1L, VPS45, PPT1, RER1, GOLGA4, SCRN1, GNAS, LMAN1, ABCA1, TMX1, COPE, RAB9A, AP2S1, YKT6, ADAM10, ARFGEF2, MAPK1, AP3B1, ERGIC3, SEC24D, ICA1, ARFIP1, SSPN, RPS6KA3, RAB5A, BET1, LAMP2, TMED10
Pa26	large_vs_adeno	HALLMARK_PROTEIN_SECRETION	0.00878906	0.0399503	-0.380812	-1.55572	8	96	GALC, SCAMP3, LAMP2, COPB1, MAPK1, ATP6V1H, ARCN1, RAB22A, ATP7A, CTSC, SEC24D, ATP1A1, VPS45, ADAM10, TSPAN8, STX12, KRT18, ARFGAP3, AP2S1, GNAS, BNIP3, RAB2A, CD63, DNM1L, MON2, VAMP3, TMED2, AP3B1, TSG101, LMAN1, CLTC, SSPN, SNX2, TOM1L1, SEC31A, ARFGEF2
Pa30	large_vs_adeno	HALLMARK_PROTEIN_SECRETION	0.00769231	0.0384615	0.374582	1.55425	6	96	DNM1L, LMAN1, DST, ARCN1, ATP1A1, TMED2, LAMP2, TOM1L1, NAPG, MAPK1, CAV2, PPT1, RAB22A, GNAS, SEC24D, COPE, AP3S1, SNX2, TPD52, TSG101, ABCA1, CD63, COPB1, AP1G1, GOSR2, BNIP3, STX12, RAB5A, SCAMP3
GSE94601	large_vs_adeno	HALLMARK_PROTEIN_SECRETION	0.00252951	0.00790472	0.485595	1.56023	2	94	DNM1L, SCAMP1, GOSR2, CLTC, TMX1, ADAM10, VAMP4, RPS6KA3, AP2S1, ARFGEF2, CLCN3, LAMP2, DST, ZW10, AP3S1, AP2M1, VAMP7, MAPK1, M6PR, CLTA, BNIP3, PPT1, COPB2, TMED2, SOD1, NAPG, STX16, KRT18
CCLE	large_vs_adeno	HALLMARK_REACTIVE_OXIGEN_SPECIES_PATHWAY	0.00321543	0.0100381	-0.608455	-1.76815	2	46	NDUFA6, NDUFB4, TXNRD2, GPX3, TXN, NQO1, JUNB, PFKP, GSR, MGST1, IPCEF1, EGLN2, SBNO2, PDLIM1, TXNRD1, ABCC1, GPX4, CAT, GCLM
GSE94601	large_vs_adeno	HALLMARK_REACTIVE_OXIGEN_SPECIES_PATHWAY	0.0209663	0.0476506	0.53025	1.48765	22	44	SOD2, NDUFB4, GCLC, GLRX2, MBP, GCLM, MPO, GSR, TXN, MGST1, TXNRD1, G6PD, SOD1, PRDX1, NDUFS2, SCAF4, CDKN2D, SRXN1
GSE94601	large_vs_adeno	HALLMARK_SPERMATOGENESIS	0.000837521	0.00363583	0.571048	1.92293	0	133	GMCL1, EZH2, RFC4, TTK, BUB1, TOPBP1, AURKA, CDKN3, CDK1, NEK2, MLF1, RPL39L, NF2, CCNB2, PRKAR2A, ZC3H14, PIAS2, KIF2C, PARP2, CNIH2, PSMG1, HSPA4L, AGFG1, ARL4A, CLGN, HSPA2, NCAPH, CSNK2A2, SLC2A5, DMRT1, LDHC, YBX2, DMC1, ELOVL3, SYCP1, TKTL1, DPEP3, NEFH, PACRG
CCLE	large_vs_adeno	HALLMARK_TGF_BETA_SIGNALING	0.0122087	0.0254347	-0.532816	-1.57865	10	54	BCAR3, KLF10, TGIF1, JUNB, PPP1CA, CDH1, SMAD6, THBS1, LTBP2, ACVR1, SMAD7, SKIL, FURIN, ARID4B, SPTBN1, BMP2, PMEPA1
CCLE	large_vs_adeno	HALLMARK_TNFA_SIGNALING_VIA_NFKB	0.00124688	0.00480169	-0.636934	-2.3121	0	195	CXCL1, F3, PLK2, DUSP1, CCNL1, NFAT5, TNFAIP3, LITAF, RCAN1, IRF1, STAT5A, ATP2B1, NR4A2, MAFF, KLF10, RIPK2, TNIP1, BCL2A1, IER3, TGIF1, IL6, BHLHE40, KLF6, DNAJB4, CEBPB, VEGFA, BCL6, HES1, PDLIM5, DRAM1, SGK1, NR4A1, JUNB, CCND1, SDC4, LDLR, PDE4B, REL, BIRC3, IL6ST, BIRC2, MAP3K8, EGR3, EHD1, ZC3H12A, PTPRE, NR4A3, BCL3, EFNA1, NFKBIA, GEM, B4GALT1, TNC, INHBA, BTG1, ZFP36, IL18, IL23A, JAG1,…
Pa34	large_vs_adeno	HALLMARK_TNFA_SIGNALING_VIA_NFKB	0.000910747	0.00501706	-0.374314	-1.65951	0	197	PDLIM5, PLEK, KLF9, PTX3, CCL5, DUSP1, SPSB1, DRAM1, MARCKS, TNFAIP8, ABCA1, MCL1, KDM6B, IL6ST, SDC4, EGR1, EHD1, KYNU, NAMPT, MSC, IL1A, NR4A1, CCRL2, TRIB1, RCAN1, IER5, LAMB3, NINJ1, NFIL3, CD83, BHLHE40, PTGS2, TNFAIP3, KLF10, PNRC1, SMAD3, SGK1, IFNGR2, TSC22D1, CCL20, CD44, IL7R, SOD2
Pa26	large_vs_adeno	HALLMARK_UNFOLDED_PROTEIN_RESPONSE	0.000965251	0.00982318	-0.48419	-2.02796	0	110	NHP2, SDAD1, IARS, CNOT4, POP4, FUS, H2AFX, CXXC1, ATF6, NPM1, SPCS3, SKIV2L2, DNAJB9, PDIA6, IFIT1, HSPA5, HYOU1, CNOT6, ATP6V0D1, SLC7A5, XBP1, HSPA9, YWHAZ, CNOT2, EEF2, HSP90B1, SEC31A, RPS14, NOP56, SLC30A5, EIF4A1, EXOSC9, HERPUD1, IMP3, DKC1, DCP2
Pa34	large_vs_adeno	HALLMARK_UNFOLDED_PROTEIN_RESPONSE	0.00623053	0.0206498	0.385893	1.60504	5	110	SSR1, SEC11A, HSPA9, YWHAZ, EIF2AK3, SEC31A, KIF5B, SHC1, LSM1, EXOSC9, PREB, ERN1, VEGFA, XBP1, TSPYL2, EDEM1, SLC7A5, STC2, EXOSC4, HYOU1, EIF4A1, LSM4, ATF4, CEBPB, DCP2, EXOSC1, MTHFD2, ATF3, DKC1
GSE94601	large_vs_adeno	HALLMARK_UNFOLDED_PROTEIN_RESPONSE	0.000848176	0.00363583	0.623958	2.04095	0	107	BANF1, TARS, MTHFD2, ASNS, NOP56, IARS, DKC1, PSAT1, EIF4A3, CKS1B, EXOSC9, FKBP14, TTC37, SPCS3, GOSR2, EIF4E, CNOT4, ATF4, SLC7A5, EIF4EBP1, NOP14, XPOT, EXOSC2, NOLC1, EIF4A1, STC2, KHSRP, EXOSC5, EIF4G1, PREB, PAIP1, EIF2AK3, SERP1, H2AFX, NHP2, SLC30A5, RRP9, SKIV2L2
Pa34	large_vs_adeno	HALLMARK_UV_RESPONSE_UP	0.00994575	0.0292522	-0.341513	-1.47478	10	154	POLR2H, EPCAM, SPR, GRPEL1, TGFBRAP1, PPT1, POLG2, ALDOA, ENO2, PTPRD, TMBIM6, MGAT1, NPTX2, TFRC, IL6ST, AP2S1, CDC5L, YKT6, AMD1, ATP6V1C1, ALAS1, TUBA4A, PRKCD, NR4A1, NTRK3, RFC4, IGFBP2, CHRNA5, CDO1, LYN, CDK2, BCL2L11, PRKACA, DGAT1, EPHX1, AQP3, SOD2
GSE94601	large_vs_adeno	HALLMARK_UV_RESPONSE_UP	0.00166667	0.00555556	0.441953	1.51619	1	155	RFC4, SOD2, TARS, AMD1, ASNS, IL6ST, PPAT, BCL2L11, GRPEL1, CDK2, FEN1, ALDOA, MAPK8IP2, GGH, POLR2H, PARP2, CDC5L, TFRC, DDX21, TGFBRAP1, AP2S1, PPP1R2, CCNE1, FKBP4, HSPA2, EIF5, GCH1, ATP6V1C1, POLE3, CNP, HSPA13, NAT1, LYN, CYB5B, PPT1, E2F5, H2AFX, RPN1, SIGMAR1, DNAJA1, MARK2, LHX2, PPIF, NKX2-5, ALAS1, NPTX2, POLG2, CHKA, GAL, GRINA
CCLE	large_vs_adeno	HALLMARK_XENOBIOTIC_METABOLISM	0.00124844	0.00480169	-0.458946	-1.66805	0	197	TPST1, ATP2A2, SLC12A4, CYB5A, TAT, PAPSS2, DHRS1, SLC35D1, VNN1, PGD, SLC1A5, UPB1, SLC6A6, MT2A, REG1A, NPC1, PPARD, ABHD6, TGFB2, CSAD, ADH1C, CBR1, NQO1, SAR1B, TMBIM6, SLC35B1, TDO2, ACOX2, PDLIM5, HSD17B2, FBLN1, ALDH2, ABCC3, LEAP2, GSR, BCAR1, GSTA3, EPHX1, CA2, FETUB, PTGR1, AKR1C3, IRF8, ALDH3A1, ASL, FAS, CYP1A2, HRG, UGDH, ABCC2, IGF1, GCKR, VTN, CAT, IDH1, ACOX1, IL1R1, F10, IGFBP4, …
Pa37	large_vs_adeno	HALLMARK_XENOBIOTIC_METABOLISM	0.00119048	0.014881	-0.325033	-1.52222	0	199	ALDH3A1, NPC1, NMT1, PDLIM5, HPRT1, TTPA, PGD, SAR1B, EPHX1, TMEM97, EPHA2, GSR, DHPS, KARS, NQO1, IGFBP4, ACOX1, MARCH6, ACOX2, PDK4, FBP1, ECH1, CYP2C18, CSAD, CNDP2, GCNT2, ABCC3, UGDH, RAP1GAP

## Sheet: Large_vs_squamous
dataset	comparison	pathway	pval	padj	ES	NES	nMoreExtreme	size	leadingEdge
GSE94601	large_vs_squamous	HALLMARK_ADIPOGENESIS	0.00168919	0.00475647	0.406025	1.54309	0	193	RTN3, TANK, CCNG2, PHYH, CHUK, UBC, PLIN2, YWHAG, DLAT, PPP1R15B, TKT, GRPEL1, ARL4A, DHRS7, AK2, ACAA2, PRDX3, MDH2, PEX14, UBQLN1, ACOX1, ACADM, CD151, REEP6, SDHC, APOE, CMBL, ACLY, MRPL15, GBE1, PPARG, SLC19A1, NDUFAB1, CPT2, SULT1A1, PREB, LIFR, TOB1, SCARB1, ABCB8, DRAM2, PQLC3, PPM1B, UQCRQ, IDH3G, G3BP2, ITSN1, SNCG, MGST3, SLC25A10, APLP2, GPD2, CMPK1, GPHN, GPX3, IDH1, CRAT, ALDOA, SOD1…
Pa33	large_vs_squmous	HALLMARK_ALLOGRAFT_REJECTION	0.00666667	0.0138889	-0.474721	-2.21911	0	198	JAK2, ZAP70, ACHE, IL13, GZMB, PSMB10, CCL2, TAP2, F2, IL4R, C2, WAS, CSF1, PF4, IL2RA, TGFB1, HLA-E, CD3G, CAPG, RPL3L, LCK, LTB, ETS1, CD3D, IGSF6, FGR, CFP, IL12RB1, CXCL13, IL18RAP, F2R, B2M, IL12A, CCL7, HIF1A, CD247, CCR2, CD3E, FCGR2B, GBP2, BCL3, STAB1, HLA-DOA, IL2RG, STAT1, CCR5, HCLS1, CCL5, SPI1, HLA-DRA, HLA-DMA, HLA-DMB, WARS, TAP1, INHBA, SRGN, FYB, CTSS, HLA-DQA1, CD74, PTPRC, TIM…
GSE94601	large_vs_squamous	HALLMARK_ALLOGRAFT_REJECTION	0.00171233	0.00475647	0.555419	2.11153	0	199	LYN, CSF1, CCR1, IFNAR2, RIPK2, PTPRC, CD80, CCL7, ST8SIA4, KLRD1, IGSF6, TAP2, NLRP3, CD86, IL12RB1, ICAM1, FCGR2B, FAS, FYB, HDAC9, CTSS, GCNT1, TAPBP, HLA-A, PRKCB, STAT4, CD8B, UBE2N, RPL9, HIF1A, LCK, LCP2, GPR65, IL2RA, TLR3, STAT1, CXCL9, SPI1, EREG, CD47, FASLG, ABCE1, JAK2, DYRK3, CCR2, TRAT1, IFNG, WAS, WARS, SRGN, CRTAM, HLA-DMB, BRCA1, CD1D, C2, NME1, TIMP1, HLA-DMA, MRPL3, CD7, CCL5,…
Pa29	large_vs_squamous	HALLMARK_ANDROGEN_RESPONSE	0.00100604	0.0125755	-0.384401	-1.64157	0	99	ACTN1, TMPRSS2, ARID5B, PGM3, CCND1, IDI1, NGLY1, UBE2I, ABCC4, ELL2, H1F0, PMEPA1, HMGCR, NDRG1, MAK, DHCR24, ABHD2, INPP4B, ELOVL5, SORD, SPCS3, SRF, PTK2B, IQGAP2, UAP1, PIAS1, TNFAIP8, MAP7, AKAP12, XRCC5
CCLE	large_vs_squamous	HALLMARK_ANDROGEN_RESPONSE	0.0144231	0.0450721	-0.434608	-1.53157	8	98	GUCY1A3, CCND1, PGM3, TARP, MAF, TNFAIP8, ELL2, BMPR1B, SPCS3, ELK4, VAPA, TSC22D1, RAB4A, SRP19, ABCC4, ANKH, GSR, IQGAP2, CDC14B, CENPN, SLC38A2, HPGD, PMEPA1, SGK1, ADAMTS1, MYL12A, ABHD2, ARID5B
GSE94601	large_vs_squamous	HALLMARK_ANDROGEN_RESPONSE	0.0177112	0.0354223	0.404865	1.40245	12	99	RPS6KA3, INSIG1, SRP19, ELOVL5, UAP1, B4GALT1, CAMKK2, SPCS3, AKAP12, FADS1, HSD17B14, BMPR1B, MYL12A, SPDEF, STEAP4, RRP12, ACSL3, FKBP5, SCD, APPBP2, XRCC5, LIFR, VAPA, SEC24D, IQGAP2, ZBTB10, PTPN21, UBE2I, DNAJB9, STK39, AZGP1
Pa33	large_vs_squmous	HALLMARK_ANGIOGENESIS	0.00166389	0.00924385	-0.541153	-1.9068	0	36	JAG1, JAG2, VCAN, PGLYRP1, STC1, SLCO2A1, PF4, VTN, FSTL1, POSTN, VEGFA, COL5A2, NRP1, VAV2, TIMP1, LUM
CCLE	large_vs_squamous	HALLMARK_ANGIOGENESIS	0.00404858	0.0184026	-0.606137	-1.79581	2	36	THBD, PF4, FGFR1, FSTL1, CCND2, S100A4, JAG1, SLCO2A1, TNFRSF21, OLR1, POSTN, VCAN
CCLE	large_vs_squamous	HALLMARK_APICAL_JUNCTION	0.00382409	0.0184026	-0.411703	-1.56351	1	192	CLDN4, ACTC1, CDH1, CLDN14, CTNNA1, ITGA9, MYL9, SIRPA, YWHAH, EGFR, NEXN, TIAL1, THY1, DSC3, TGFBI, RSU1, CDH11, PIK3CB, CLDN8, NF1, CTNND1, ITGA2, ACTN4, MPZL1, CNTN1, ACTB, KRT31, FBN1, CDSN, GNAI1, ITGB4, CNN2, MYH9, WNK4, NRAP, BAIAP2, ADAM9, MYL12B, PARVA, CDH6, ARPC2, COL16A1, TNFRSF11B, DMP1, SYK, DLG1, MMP2, CLDN11, CD86, FYB, VCAN, COL17A1, ACTG2
Pa33	large_vs_squmous	HALLMARK_APOPTOSIS	0.00469484	0.0138889	-0.440186	-2.01678	0	157	CASP8, TGFB2, FDXR, RARA, TGFBR3, BAX, JUN, CYLD, IER3, CD44, CASP6, BMF, F2, CFLAR, CAV1, GPX3, IGFBP6, CD14, CCNA1, BCL2L2, KRT18, GCH1, LMNA, LGALS3, GADD45A, BIK, F2R, SPTAN1, CDKN1B, SLC20A1, PLAT, GSN, ERBB3, BTG3, TNFSF10, TXNIP, RHOB, BGN, IRF1, ANXA1, SAT1, IFITM3, TAP1, CASP4, DPYD, TIMP1, IL6, LUM, DCN
CCLE	large_vs_squamous	HALLMARK_APOPTOSIS	0.0034965	0.0184026	-0.42149	-1.57221	1	157	CTNNB1, DAP, GPX4, CD44, SMAD7, LUM, TOP2A, PAK1, LMNA, FASLG, CCND1, ADD1, FDXR, BAX, DDIT3, CASP1, IGFBP6, TGFB2, PEA15, ROCK1, SPTAN1, IGF2R, TSPO, BCL2L1, HGF, IL1A, ETF1, FEZ1, ANKH, CDKN1A, CCND2, FAS, GSR, DNAJC3, TGFBR3, RETSAT, NEDD9, CD69, EREG, PRF1, PDGFRB, CD38, CAV1, HMOX1, IL1B, IFNGR1, TNFSF10, MMP2, TIMP3, GSTM1, BCL2L10
GSE94601	large_vs_squamous	HALLMARK_BILE_ACID_METABOLISM	0.0257143	0.0459184	0.391128	1.38723	17	112	PHYH, ABCD1, PEX26, ISOC1, HSD3B7, PEX19, FADS1, ACSL5, SLC35B2, AQP9, HSD17B11, SLC27A2, PNPLA8, LCK, LONP2, PECR, GNPAT, AR, HSD17B4, SERPINA6, PEX6, IDH1, AMACR, CYP27A1, SOD1, ACSL1, FADS2, PIPOX, CYP39A1, GSTK1, AGXT, NUDT12
Pa33	large_vs_squmous	HALLMARK_COAGULATION	0.0044843	0.0138889	-0.438361	-1.94702	0	136	APOC3, PLEK, F2, DUSP14, C2, C1R, KLKB1, PDGFB, PF4, F8, COMP, BMP1, THBS1, CTSK, ACOX2, LRP1, PLAT, GSN, MAFF, HNF4A, PLAU, FGA, KLF7, CTSH, CTSB, C1S, CSRP1, ANXA1, A2M, SERPINE1, APOC1, SPARC, FN1, C3, TIMP1
CCLE	large_vs_squamous	HALLMARK_COAGULATION	0.00516351	0.0215146	-0.463918	-1.69237	2	127	LAMP2, ITGA2, TFPI2, APOA1, FBN1, SERPINE1, DPP4, CTSH, THBS1, GNB2, MSRB2, WDR1, SERPINC1, MMP10, CTSE, C9, C1S, ISCU, CAPN5, ADAM9, RAC1, MMP1, MMP7, F10, C1R, HRG, HTRA1, OLR1, FN1, MMP2, TIMP3, HNF4A
Pa33	large_vs_squmous	HALLMARK_COMPLEMENT	0.00641026	0.0138889	-0.454236	-2.12431	0	194	FDX1, BRPF3, GZMB, LTF, PLEK, GNG2, F2, CEBPB, RNF4, C2, WAS, C1R, CTSC, SRC, KLKB1, CA2, PDGFB, PRKCD, PRSS3, CD55, APOBEC3G, F8, LCK, CP, PCSK9, SCG3, LGALS3, PLAUR, EHD1, LRP1, S100A9, PLAT, MAFF, PSMB9, PLSCR1, HNF4A, CD59, DOCK4, LIPA, IRF1, RCE1, CTSH, CTSB, C1S, CSRP1, CCL5, FCER1G, SERPINE1, APOC1, CASP4, CTSS, TNFAIP3, FN1, C3, PRCP, MMP12, TIMP1, IL6
GSE94601	large_vs_squamous	HALLMARK_COMPLEMENT	0.00167504	0.00475647	0.523415	1.99431	0	194	GCA, LYN, BRPF3, VCPIP1, CR1, TFPI2, DYRK2, PSEN1, CASP4, RCE1, CP, CASP9, DUSP6, GNB4, TIMP2, PSMB9, RAF1, C1QC, USP14, CTSS, PIK3CG, ITGAM, CD55, FCN1, PPP4C, DPP4, PPP2CB, USP15, CTSC, FN1, LCK, LCP2, CASP5, GMFB, PRKCD, LAP3, F8, GRB2, PLA2G7, PLEK, FYN, JAK2, KYNU, CASP7, ITIH1, CASP10, WAS, CDA, APOC1, CR2, MMP15, RNF4, S100A13, C1R, C1QA, DUSP5, HSPA1A, IRF2, LTA4H, C4BPB, RABIF, ERAP2, F7…
GSE94601	large_vs_squamous	HALLMARK_DNA_REPAIR	0.00149254	0.00475647	0.472459	1.72953	0	141	ARL6IP1, TAF6, POM121, TP53, RPA3, DDB1, SDCBP, POLL, PRIM1, CANT1, GTF2H1, MPG, TAF10, CSTF3, CLP1, ERCC1, RFC3, TAF1C, TMED2, POLR2K, NUDT21, CDA, NME4, SAC3D1, ERCC8, HPRT1, POLR3GL, BOLA2, ERCC2, ERCC4, NME1, APRT, TAF13, AK1, TK2, GUK1, TAF12, ZWINT, POLR2C, ZNF707, TSG101, PNP, SNAPC5, XPC, BRF2, SUPT4H1, NUDT9, POLH, GMPR2, TYMS, RRM2B, RAE1, COX17, POLR1C, IMPDH2, UMPS, POLR3C
Pa33	large_vs_squmous	HALLMARK_DNA_REPAIR	0.000558347	0.0036295	0.501751	1.79108	0	142	SSRP1, UPF3B, AAAS, DAD1, POLR3C, ERCC4, AK3, COX17, BOLA2, RFC4, POLR2J, NME4, UMPS, USP11, NPR2, RPA3, IMPDH2, RRM2B, POLA1, STX3, DCTN4, GMPR2, TAF10, POLE4, POLD3, POLB, SUPT5H, POLR2K, POLR1D, CSTF3, PCNA, DGCR8, POLR2D, GTF2A2, NCBP2, SMAD5, SDCBP, CETN2, POLR2F
Pa29	large_vs_squamous	HALLMARK_E2F_TARGETS	0.00499002	0.035643	-0.315628	-1.48602	4	196	MCM5, MCM3, STAG1, NUP107, ASF1B, MSH2, ASF1A, CDC20, UBR7, RFC2, DEPDC1, CBX5, CHEK1, DLGAP5, NUP153, PHF5A, CDK4, CDCA3, TCF19, HMMR, POLD3, MKI67, PPM1D, PAICS, CDKN3, POLE, PSIP1, TOP2A, DEK, CDCA8, NAA38, PRIM2, RANBP1, NOP56, CTCF, PPP1R8, RPA2, EZH2, KPNA2, HMGB2, PTTG1, STMN1
GSE94601	large_vs_squamous	HALLMARK_E2F_TARGETS	0.00168919	0.00475647	0.489861	1.86267	0	195	ING3, SMC4, LMNB1, TMPO, TP53, BARD1, RPA3, USP1, NBN, TCF19, NUP153, DIAPH3, LBR, PPM1D, GINS4, AK2, HMMR, TUBG1, RAD21, BRCA2, SMC3, SHMT1, HMGB3, SRSF1, IPO7, HMGB2, RFC3, KIF22, GSPT1, MXD3, NAP1L1, LYAR, NUDT21, PAICS, EED, PRPS1, AURKA, BRCA1, MSH2, SLBP, DEPDC1, DCK, CKS2, NME1, CCP110, MRE11A, KIF4A, PSIP1, DEK, ANP32E, MCM4, HNRNPD, DONSON, UNG, RACGAP1, MELK, UBE2T, RRM2, DCLRE1B, SPAG5…
Pa33	large_vs_squmous	HALLMARK_E2F_TARGETS	0.000540833	0.0036295	0.559831	2.04913	0	196	SSRP1, SMC3, STMN1, RAD50, EED, CHEK1, HNRNPD, RAD51C, LYAR, PLK1, TRA2B, MSH2, NUP107, CBX5, TOP2A, CKS1B, NUP153, SYNCRIP, CKS2, EZH2, CDKN3, CCNB2, PPP1R8, SLBP, PRPS1, NCAPD2, RPA3, PLK4, RAN, MKI67, NAP1L1, DEK, TRIP13, TMPO, RFC1, LUC7L3, PSIP1, USP1, NOLC1, PTTG1, RANBP1, RAD51AP1, MCM3, CSE1L, POLE4, POLD3, CDK1, SMC4, MMS22L, TACC3, PHF5A, NOP56, PCNA, HMGB2, UBE2T, KIF4A, SRSF1, MCM2, P…
CCLE	large_vs_squamous	HALLMARK_EPITHELIAL_MESENCHYMAL_TRANSITION	0.00191939	0.0184026	-0.653956	-2.49146	0	196	FBN2, QSOX1, COL1A1, MYL9, CALU, DKK1, BDNF, MATN2, GAS1, THY1, ECM2, COL8A2, TGFBI, CDH11, FSTL1, TNC, FAP, COL7A1, ITGA2, TFPI2, CADM1, COL12A1, THBS2, FLNA, FAS, TPM4, FBN1, SERPINE1, TGFBR3, IGFBP4, THBS1, ANPEP, ECM1, GLIPR1, IGFBP3, GPC1, COL5A1, LRRC15, FOXC2, PDGFRB, SNTB1, CALD1, MMP1, INHBA, PMEPA1, SDC1, CDH6, SLIT3, SFRP1, SNAI2, TAGLN, EDIL3, COL16A1, SGCD, TNFRSF11B, PTX3, TPM1, COL…
Pa33	large_vs_squmous	HALLMARK_EPITHELIAL_MESENCHYMAL_TRANSITION	0.00653595	0.0138889	-0.451988	-2.11829	0	196	OXTR, COL1A2, DAB2, LRRC15, TGFB1, MYL9, COL6A2, MATN2, SDC4, COL16A1, CAPG, COMP, BMP1, THBS1, GPX7, SNTB1, ABI3BP, IL32, TNC, LAMC2, FGF2, GLIPR1, IGFBP2, FSTL1, GADD45A, PLAUR, FBLN2, POSTN, LRP1, APLP1, VEGFA, COL1A1, COL5A2, SFRP4, CD59, RHOB, SGCB, FAP, TAGLN, COL6A3, LGALS1, BGN, SAT1, ACTA2, SERPINE1, SPARC, TGM2, INHBA, PMP22, TNFAIP3, FN1, LAMA1, TIMP1, IL6, LUM, DCN
GSE94601	large_vs_squamous	HALLMARK_EPITHELIAL_MESENCHYMAL_TRANSITION	0.00353357	0.00883392	-0.452541	-1.55382	4	197	PRRX1, SPOCK1, FSTL1, CXCL1, CXCL6, MMP14, GPX7, IGFBP4, PLOD1, MMP2, SAT1, GJA1, SERPINE2, MATN2, FBN2, TGFBR3, IGFBP2, COL16A1, SNAI2, MMP3, WNT5A, SLC6A8, GPC1, PTHLH, COL7A1
GSE94601	large_vs_squamous	HALLMARK_ESTROGEN_RESPONSE_LATE	0.00852273	0.0193698	-0.423642	-1.45157	11	196	TFAP2C, NXT1, IGFBP4, SIAH2, CA12, CCNA1, SLC16A1, DLG5, CXCL14, PERP, KRT19, CELSR2, SGK1, RAPGEFL1, PLXNB1, FABP5, SLC9A3R1, SLC1A4, SFN, ST6GALNAC2, TRIM29, KRT13
CCLE	large_vs_squamous	HALLMARK_FATTY_ACID_METABOLISM	0.00355872	0.0184026	-0.426922	-1.5834	1	156	SDHC, ACAT2, BLVRA, IDI1, HADHB, CBR1, CPOX, PPARA, ACAA1, ACSL5, PRDX6, SUCLA2, UGDH, DLD, ALAD, MDH2, BCKDHB, BMPR1B, YWHAH, HSD17B4, SERINC1, ACADVL, PTPRG, CA2, AOC3, HAO2, IDH1, HSDL2, GPD2, HSD17B11, INMT, ME1, ACOX1, CBR3, AQP7, RETSAT, EPHX1, RAP1GDS1, CYP1A1, RDH16, EHHADH, ACSM3, ENO3, HPGD, METAP1, ACSS1, ALDH3A2, ADH1C, ADH7, ALDH3A1, CD36, XIST
GSE94601	large_vs_squamous	HALLMARK_FATTY_ACID_METABOLISM	0.0108696	0.0236295	0.376398	1.38992	6	157	RAP1GDS1, GRHPR, SUCLG2, ELOVL5, AADAT, OSTC, NBN, FABP1, HSP90AA1, PCBD1, LDHA, ACSL5, BMPR1B, HSD17B11, ACAA2, MDH2, HSDL2, FH, ACOX1, ACOT2, YWHAH, ACADM, PDHB, REEP6, EPHX1, SDHC, IL4I1, UBE2L6, CPT2, ACSL4, HMGCL, G0S2, ENO3, ACSM3, NTHL1, SERINC1, CD1D, IDH3G, HSD17B4, UGDH, GPD2, IDH1, BPHL, CRAT, ALDOA, ACADVL, ACSL1, GLUL, GSTZ1, D2HGDH, PSME1, NCAPH2, CPT1A
Pa29	large_vs_squamous	HALLMARK_G2M_CHECKPOINT	0.000979432	0.0125755	-0.418562	-1.97168	0	192	MYBL2, TRAIP, TGFB1, DKC1, CDK1, LBR, KIF23, CCNB2, SYNCRIP, BCL3, ATF5, NUSAP1, NCL, CDC6, CCNT1, NOTCH2, BIRC5, CDC27, ABL1, TRA2B, NUP50, CCND1, AURKA, UPF1, PRPF4B, UCK2, MTF2, H2AFZ, CENPF, MCM5, TPX2, MCM3, STAG1, E2F3, YTHDC1, FBXO5, SLC7A5, SMAD3, CDC20, CUL4A, CHEK1, E2F1, EWSR1, CDK4, HMMR, CUL1, RAD23B, SRSF10, HNRNPU, MKI67, UBE2C, CDKN3, POLE, BUB1, TOP2A, CUL3, FOXN3, CUL5, H2AFV, P…
CCLE	large_vs_squamous	HALLMARK_G2M_CHECKPOINT	0.003861	0.0184026	-0.407618	-1.54823	1	193	MEIS1, FANCC, SLC7A5, MAPK14, SNRPD1, PURA, PRIM2, CDKN3, TLE3, XPO1, CDC25B, SLC38A1, POLQ, H2AFZ, HUS1, CHAF1A, BUB3, KPNA2, GSPT1, RAD21, AURKB, CDC45, KATNA1, KIF15, SRSF1, SS18, DBF4, TTK, NUP50, E2F4, UCK2, PLK1, NUMA1, TOP2A, SMAD3, CDC27, CCND1, RAD23B, PLK4, EXO1, DTYMK, CDC6, PAPD7, CDC20, TRA2B, SRSF2, SMC4, NEK2, H2AFV, KIF11, POLA2, RASAL2, BARD1, G3BP1, CCNB2, CHEK1, CDK1, CENPF, GI…
GSE94601	large_vs_squamous	HALLMARK_G2M_CHECKPOINT	0.00170648	0.00475647	0.437822	1.66755	0	198	RASAL2, TOP1, SMC4, LMNB1, TMPO, BARD1, SRSF10, ARID4A, KIF15, ZAK, MAPK14, CCNT1, LBR, WHSC1, MTF2, HMMR, RAD21, BRCA2, NOTCH2, DTYMK, DMD, HIF1A, HMGB3, SRSF1, NEK2, EFNA5, KIF22, GSPT1, RPS6KA5, FBXO5, KIF20B, KPNB1, E2F3, AURKA, ABL1, BUB3, CDC7, CKS2, INCENP, KIF4A, RAD23B, SFPQ, CHMP1A, YTHDC1, SMARCC1, HNRNPD, BCL3, BUB1, ATRX, RACGAP1, CCNF, NOLC1, HMGN2, G3BP1, TGFB1, EZH2, EGF, CDKN3, T…
Pa33	large_vs_squmous	HALLMARK_G2M_CHECKPOINT	0.00054407	0.0036295	0.577372	2.1087	0	192	STMN1, PRPF4B, BUB3, CHEK1, AMD1, CUL3, HNRNPD, INCENP, PLK1, TRA2B, SMARCC1, CBX1, TOP2A, NCL, EWSR1, TNPO2, SMC2, YTHDC1, CKS1B, CDC27, SRSF10, NUSAP1, SYNCRIP, CKS2, CCNA2, EZH2, CDKN3, E2F3, DR1, CCNB2, PLK4, DBF4, MKI67, KIF11, SS18, TMPO, CDC7, CENPF, HNRNPU, ODC1, UPF1, NOLC1, PTTG1, KPNB1, TTK, H2AFV, MCM3, UCK2, ODF2, CDK1, SMC4, TACC3, RBL1, FOXN3, SLC12A2, SNRPD1, POLQ, CDC6, KIF4A, RA…
GSE94601	large_vs_squamous	HALLMARK_GLYCOLYSIS	0.00170358	0.00475647	0.413227	1.57316	0	197	UGP2, HDLBP, PLOD2, CLDN3, BPNT1, AK4, CASP6, SDC3, B4GALT1, CITED2, SLC16A3, HAX1, GAL3ST1, LDHA, ECD, ALG1, HMMR, NANP, KDELR3, CTH, MDH2, PPP2CB, RPE, HOMER1, GALE, GFPT1, G6PD, SPAG4, SDHC, GALK2, QSOX1, CYB5A, FUT8, PRPS1, COG2, TKTL1, B3GNT3, GMPPA, CHST4, P4HA1, GMPPB, GLRX, AURKA, GCLC, NT5E, DEPDC1, NOL3, PYGL, ALDH7A1, SRD5A3, SLC25A10, LDHC, TFF3, RARS, IDH1, ELF3, SLC37A4, ANG, PGK1, …
GSE94601	large_vs_squamous	HALLMARK_HEME_METABOLISM	0.0202703	0.0389813	0.341323	1.29787	11	195	HBQ1, EPOR, TOP1, MINPP1, BMP2K, ATG4A, CLIC2, DCAF10, NR3C1, SDCBP, ALDH6A1, TSPO2, LPIN2, MPP1, EIF2AK1, NEK7, NFE2, CLCN3, MARCH2, EPB41, USP15, FECH, SLC30A1, MAP2K3, TRIM10, HIST1H4C, SLC25A38, BNIP3L, CDR2, SYNJ1, RNF123, SLC6A9, FTCD, BLVRB, FBXO9, LRP10, GCLC, NUDT4, SPTB, ADIPOR1, FBXO34, MGST3
Pa33	large_vs_squmous	HALLMARK_HYPOXIA	0.00625	0.0138889	-0.390443	-1.82934	0	193	ADORA2B, HS3ST1, KLF6, PKLR, SRPX, JUN, IER3, SLC2A1, MYH9, LOX, GYS1, CASP6, PFKP, ATP7A, STC1, IDS, SLC2A5, CAV1, PFKFB3, HEXA, TPST2, PDGFB, PGM1, GLRX, PGK1, GCNT2, AMPD3, SDC4, B3GALT6, LXN, ETS1, NDRG1, CP, MT1E, BHLHE40, SELENBP1, PLAUR, CDKN1B, DUSP1, EXT1, NR3C1, MAFF, VEGFA, DDIT4, ANGPTL4, INHA, UGP2, HDLBP, PLIN2, PLAC8, KLF7, ANXA2, BGN, TGFB3, EFNA1, SERPINE1, FBP1, TGM2, TNFAIP3, E…
Pa33	large_vs_squmous	HALLMARK_IL2_STAT5_SIGNALING	0.0129032	0.0248139	-0.275878	-1.28797	1	195	MYO1E, CD44, RHOH, IL13, CD79B, PHTF2, IL4R, RABGAP1L, GBP4, CSF1, AGER, CA2, SELL, IL2RA, IL1R2, HOPX, CAPG, CTLA4, CST7, TRAF1, CD83, LTB, MAP3K8, NDRG1, P2RX4, BHLHE40, IRF6, TNFRSF9, CXCL10, GLIPR2, TNFRSF1B, APLP1, COL6A1, MAFF, CKAP4, PTRH2, PLSCR1, TNFSF10, SOCS2, GABARAPL1, RHOB, NRP1, PLIN2, MUC1, IFITM3, SMPDL3A, TGM2
GSE94601	large_vs_squamous	HALLMARK_IL2_STAT5_SIGNALING	0.00168919	0.00475647	0.378686	1.43994	0	195	GALM, BCL2L1, CSF1, HIPK2, CDC42SE2, NRP1, FAM126B, IKZF4, TGM2, PLIN2, MUC1, TNFSF11, RABGAP1L, POU2F1, SERPINB6, SLC39A8, PTGER2, CTSZ, CDCP1, CD86, BATF3, ARL4A, SNX14, GPR65, IL2RA, ABCB1, TRAF1, MYO1C, CTLA4, TNFRSF9, KLF6, APLP1, P4HA1, ENO3, P2RX4, SLC29A2, PTRH2, NT5E, LCLAT1, IL1RL1, SYT11, CCR4, SYNGR2
Pa33	large_vs_squmous	HALLMARK_IL6_JAK_STAT3_SIGNALING	0.00294118	0.0138889	-0.576878	-2.3732	0	87	IL7, JUN, CD44, IL4R, ITGA4, CSF1, PF4, IL2RA, CD14, TGFB1, IL1R2, IL1R1, STAT2, LTB, MAP3K8, CSF2RB, STAT3, ACVRL1, IL12RB1, CXCL13, IL9R, IRF9, CXCL10, IL6ST, CCL7, TNFRSF1B, IL15RA, CXCL11, IL2RG, STAT1, IRF1, A2M, IL6, CXCL9
GSE94601	large_vs_squamous	HALLMARK_IL6_JAK_STAT3_SIGNALING	0.00137174	0.00475647	0.505038	1.69712	0	87	IL6ST, CSF1, CCR1, CBL, CCL7, CXCL11, CSF2RA, HAX1, IL10RB, IL12RB1, FAS, IL17RB, IL2RA, STAT1, CXCL9, GRB2, EBI3, CSF2, CD14, PTPN11, HMOX1, PTPN2, CXCL10, IRF1, MYD88, ITGB3, TGFB1, IFNGR2, IL15RA, DNTT, STAT3
Pa33	large_vs_squmous	HALLMARK_INFLAMMATORY_RESPONSE	0.00662252	0.0138889	-0.502824	-2.34892	0	197	PCDH7, CCL2, SLC7A2, PROK2, IL4R, HAS2, SLC11A2, CSF1, P2RX7, SELL, MARCO, CD14, CD55, IL1R1, C5AR1, LY6E, ATP2A2, TACR3, GCH1, LCK, PTGIR, C3AR1, PDPN, P2RX4, MEFV, IL18RAP, PLAUR, TNFRSF9, ROS1, IFITM1, GPR183, CXCL10, SLC31A2, CCL7, SGMS2, HIF1A, CMKLR1, TNFRSF1B, CALCRL, IL15RA, AXL, CXCL11, SCARF1, TNFSF10, SCN1B, LAMP3, CD82, STAB1, IRF1, TNFAIP6, CCL5, CYBB, SERPINE1, INHBA, IL7R, RGS1, BS…
Pa29	large_vs_squamous	HALLMARK_INFLAMMATORY_RESPONSE	0.00398406	0.0333333	0.321595	1.53761	3	197	ACVR2A, KLF6, CXCL9, CYBB, SLC28A2, MXD1, BST2, P2RY2, MARCO, GPR132, PDE4B, LCP2, IL10, AXL, EDN1, MMP14, GABBR1, ABCA1, PIK3R5, PLAUR, INHBA, ITGA5, RTP4, TNFSF9, CX3CL1, APLNR, AHR, CCL22, ACVR1B, NMUR1, SELL, CCR7, CSF1, LY6E, ITGB3, LDLR, TAPBP, TACR1, C5AR1, SLAMF1, MEP1A, TNFRSF9, RNF144B, ICAM1, IL10RA, GP1BA, CCL24, LAMP3, EIF2AK2, CDKN1A, P2RX4, NLRP3, FFAR2, MSR1, IL18RAP, PVR, SGMS2, …
GSE94601	large_vs_squamous	HALLMARK_INFLAMMATORY_RESPONSE	0.00170358	0.00475647	0.404283	1.53911	0	197	CMKLR1, LYN, PTPRE, CSF1, RIPK2, PSEN1, CCL7, CXCL11, RELA, HPN, PTGER2, SGMS2, MSR1, NLRP3, ICAM1, SRI, RAF1, P2RX7, AQP9, TACR1, TAPBP, BEST1, DCBLD2, C3AR1, CD55, NAMPT, HIF1A, FPR1, LCK, LCP2, NMUR1, TLR3, CXCL9, SLC7A2, EREG, SCN1B, TNFRSF9, KLF6, PTAFR, PVR, P2RX4, EBI3, GPR132, MARCO, CYBB, SLC4A4, TIMP1, GCH1, CCRL2, CD14, CCL5, FZD5, PLAUR, OLR1, CXCL10, CCL17, GABBR1, SLC31A1, IRF1, ITG…
Pa33	large_vs_squmous	HALLMARK_INTERFERON_ALPHA_RESPONSE	0.00310559	0.0138889	-0.640911	-2.65708	0	93	MX1, LGALS3BP, CASP8, TDRD7, IL7, CCRL2, RIPK2, NCOA7, HERC6, SAMD9, IL4R, GBP4, CSF1, SELL, PSME2, LY6E, STAT2, TRIM14, IFI44L, UBA7, LPAR6, IFITM1, IRF9, CXCL10, B2M, TRAFD1, PSMB9, PSMB8, HLA-C, CXCL11, PLSCR1, ELF1, TXNIP, LAMP3, GBP2, IFITM2, IFI35, IRF1, C1S, IFITM3, WARS, TAP1, PARP9, PARP14, BST2, CD74, EPSTI1
GSE94601	large_vs_squamous	HALLMARK_INTERFERON_ALPHA_RESPONSE	0.00268456	0.00706464	0.464941	1.59995	1	94	PSMB8, CSF1, RIPK2, TRIM5, TRIM21, CXCL11, CASP8, PSMB9, BATF2, PARP9, SP110, ADAR, IFIT3, LAP3, CD47, NUB1, UBE2L6, CNP, WARS, PNPT1, IRF2, PSMA3, PARP14, TDRD7, TRAFD1, CCRL2, HLA-C, GBP4, CXCL10, PSME2, IRF1, PSME1, IL15
Pa33	large_vs_squmous	HALLMARK_INTERFERON_GAMMA_RESPONSE	0.00653595	0.0138889	-0.569356	-2.66834	0	196	IFI27, SELP, ISG15, RNF31, IFIH1, IRF5, SSPN, BPGM, ZBP1, CD38, PSME1, HLA-A, MYD88, IRF4, PDE4B, MX1, LGALS3BP, SOCS3, CASP8, XAF1, TDRD7, IL7, RIPK2, HERC6, TNFAIP2, JAK2, ST3GAL5, PSMB10, CCL2, PFKP, IL4R, GBP4, C1R, CIITA, SECTM1, GPR18, PSME2, LY6E, VAMP8, STAT2, TRIM14, GCH1, FCGR1A, IFI44L, CSF2RB, RBCK1, STAT3, IRF9, CXCL10, PML, B2M, CCL7, HIF1A, CMKLR1, TRAFD1, PSMB9, IL15RA, PSMB8, ITG…
GSE94601	large_vs_squamous	HALLMARK_INTERFERON_GAMMA_RESPONSE	0.00170358	0.00475647	0.506583	1.92857	0	197	CMKLR1, PSMB8, IFNAR2, LATS2, RIPK2, SOD2, CASP4, TRIM21, CD274, MARCH1, CCL7, ST8SIA4, ISOC1, P2RY14, CXCL11, CASP8, METTL7B, FCGR1A, CD86, PSMB9, ICAM1, SRI, ARL4A, FAS, ST3GAL5, IDO1, BATF2, TAPBP, HLA-A, SAMHD1, RNF213, APOL6, STAT4, CIITA, NAMPT, SP110, HIF1A, FPR1, IL18BP, ADAR, LCP2, IFIT3, STAT1, EIF4E3, CXCL9, LAP3, JAK2, RAPGEF6, UBE2L6, CASP7, VAMP8, C1R, WARS, PNPT1, VAMP5, XCL1, IRF2…
GSE94601	large_vs_squamous	HALLMARK_KRAS_SIGNALING_DN	0.00071582	0.00475647	-0.567453	-1.9393	0	192	BTG2, COPZ2, TCF7L1, CCNA1, SCGB1A1, TLX1, NTF3, EDAR, TG, IRS4, IGFBP2, NUDT11, CELSR2, SGK1, TGM1, SERPINB2, LYPD3, SPRR3, LGALS7, KRT15, KRT13, KRT5
Pa33	large_vs_squmous	HALLMARK_KRAS_SIGNALING_DN	0.00625	0.0138889	-0.359148	-1.68415	0	191	HTR1D, KRT4, TFCP2L1, ALOX12B, CYP11B2, KCNE2, EPHA5, HNF1A, BTG2, CNTFR, TFAP2B, MFSD6, PTPRJ, VPREB1, P2RX6, SPTBN2, KLHDC8A, CALML5, PDCD1, PDE6B, MYH7, SSTR4, MX1, RIBC2, KRT1, TGFB2, CAMK1D, KLK8, GPRC5C, IL5, FGF16, ARPP21, ITGB1BP2, TGM1, CKM, WNT16, DCC, OXT, PAX4, GDNF, KRT13, SLC5A5, CCNA1, LGALS7, PAX3, ATP4A, KCNMB1, P2RY4, CALCB, IFI44L, SIDT1, RGS11, MEFV, CHRNG, IGFBP2, NGB, SKIL, …
Pa33	large_vs_squmous	HALLMARK_KRAS_SIGNALING_UP	0.00645161	0.0138889	-0.370554	-1.72998	0	195	CA2, GLRX, CROT, F13A1, SERPINA3, TFPI, TNNT2, SLPI, RETN, TRAF1, ALDH1A2, DOCK2, C3AR1, ETS1, AMMECR1, SCG3, LY96, GYPC, PLAUR, GPNMB, CBR4, CXCL10, PRKG2, APOD, CMKLR1, TNFRSF1B, MPZL2, GFPT2, PLAT, PSMB8, ANGPTL4, ANO1, ITGBL1, SPARCL1, PLAU, NRP1, SCN1B, TRIB1, PCP4, IL2RG, ADAMDEC1, FCER1G, TMEM176B, INHBA, IL7R, CTSS, TNFAIP3, PRDM1
CCLE	large_vs_squamous	HALLMARK_MITOTIC_SPINDLE	0.00190114	0.0184026	-0.407913	-1.55828	0	197	KATNA1, YWHAE, CAPZB, LLGL1, KIF15, AKAP13, TTK, CLIP2, CD2AP, CEP57, PLK1, NUMA1, CDC42BPA, TOP2A, ARHGAP5, SYNPO, KIF3B, CDC27, CDC42EP2, SUN2, FSCN1, CDC42EP1, KNTC1, NCK1, RASA2, PIF1, NET1, SMC4, BCAR1, NEK2, KIF11, ROCK1, ARHGAP27, ARHGEF12, CNTRL, RASAL2, SPTAN1, CCNB2, CDK1, CENPF, TPX2, BIRC5, NF1, RAB3GAP1, ACTN4, RALBP1, FARP1, PRC1, NUSAP1, CTTN, CDC42EP4, FLNA, APC, KIF20B, NDC80, FG…
GSE94601	large_vs_squamous	HALLMARK_MITOTIC_SPINDLE	0.00171233	0.00475647	0.397924	1.51279	0	199	RASAL2, RHOF, YWHAE, SMC4, ROCK1, LMNB1, CDC42, CLIP1, CSNK1D, CD2AP, KIF15, BIN1, TLK1, BRCA2, SMC3, NOTCH2, EPB41, MAP1S, PCM1, SHROOM1, HOOK3, MID1IP1, NEK2, KIF22, CEP57, ARHGAP29, FBXO5, RAPGEF6, RICTOR, AKAP13, WASF1, SAC3D1, KIF20B, TBCD, MAPRE1, CTTN, AURKA, ABL1, FGD4, INCENP, BCR, TAOK2, ITSN1, WASL, SORBS2, DST, SASS6, RASA1, KIF4A, ARHGAP4, DYNLL2, PXN, VCL, BUB1, RACGAP1
Pa33	large_vs_squmous	HALLMARK_MITOTIC_SPINDLE	0.000539957	0.0036295	0.438052	1.60529	0	198	EPB41L2, FARP1, SMC3, DLG1, INCENP, PLK1, CDK5RAP2, TOP2A, NET1, CEP57, CDC27, UXT, NUSAP1, PDLIM5, STAU1, CCDC88A, CCNB2, VCL, SASS6, KIF11, CDC42, RFC1, CENPF, WASL, ARFIP2, CYTH2, TTK, CDK1, SMC4, SEPT9, LRPPRC, LATS1, ARHGEF12, ANLN, EPB41, SOS1, CKAP5, KIF4A, RASAL2, PCNT, BCL2L11, ALMS1, PALLD, RAPGEF5, FBXO5, PCM1, YWHAE
CCLE	large_vs_squamous	HALLMARK_MTORC1_SIGNALING	0.00190114	0.0184026	-0.424622	-1.6221	0	197	PRDX1, PITPNB, STIP1, PSMA4, CD9, YKT6, TOMM40, HSPA5, NAMPT, DHCR7, SKAP2, SEC11A, BCAT1, FAM129A, IDI1, PLK1, PPA1, CCT6A, DHFR, FDXR, DDIT3, CTSC, GOT1, TXNRD1, UFM1, EDEM1, EGLN3, NMT1, ACTR2, PPIA, GTF2H1, HSP90B1, RPA1, ADD3, RAB1A, UBE2D3, MTHFD2, PSME3, NFIL3, EPRS, PSMD12, IDH1, ATP2A2, PDAP1, SLC9A3R1, MAP2K3, SERP1, PHGDH, RIT1, ETF1, ME1, CDKN1A, SRD5A1, GSR, CCNG1, PSPH, TES, G6PD, S…
GSE94601	large_vs_squamous	HALLMARK_MTORC1_SIGNALING	0.00511073	0.0121684	0.364874	1.38908	2	197	PLOD2, INSIG1, ELOVL5, SLA, AK4, CANX, SKAP2, IFRD1, LDHA, FADS1, TUBG1, GTF2H1, TES, ATP6V1D, CTH, NAMPT, CTSC, CCNG1, SEC11A, MAP2K3, UFM1, G6PD, DHFR, TXNRD1, TBK1, ACSL3, ACLY, ACTR2, GBE1, SYTL2, SCD, SERP1, HSPD1, WARS, CYB5B, PSMD13, HPRT1, CACYBP, PSMA4, P4HA1, PSME3, GLRX, AURKA, ABCF2, UCHL5, TMEM97, GCLC, PSMA3, LTA4H, ATP5G1, STARD4, HSPE1, CYP51A1, ITGB2, FGL2, IDH1, MCM4, SLC37A4, P…
Pa33	large_vs_squmous	HALLMARK_MTORC1_SIGNALING	0.000540249	0.0036295	0.480332	1.75907	0	197	HMGCS1, NUFIP1, PIK3R3, STIP1, FADS2, TMEM97, ELOVL5, PLK1, ELOVL6, SORD, TCEA1, CACYBP, PHGDH, CYP51A1, GSK3B, NMT1, TPI1, EEF1E1, ATP5G1, HSPE1, UBE2D3, HSPD1, HSPA5, CANX, ACACA, HSPA4, HSP90B1, SLC6A6, PSMG1, RPN1, CALR, PSAT1, SCD, PLOD2, SEC11A, HSPA9, NFIL3, GOT1, MLLT11, SLC1A5, LDHA, ETF1, PITPNB, PSMA4, NFYC, CTH, MCM2, YKT6, PSMD14, PSMC2, P4HA1, VLDLR, ADD3, NAMPT, GMPS, PSMC6, DHFR, …
Pa29	large_vs_squamous	HALLMARK_MYC_TARGETS_V1	0.001002	0.0125755	-0.397902	-1.87487	0	197	CDC20, RSL1D1, YWHAQ, GNL3, PSMA4, YWHAE, EIF3D, PPIA, RPS3, CDK4, RPL22, RPS10, PSMA7, CUL1, RAD23B, HNRNPU, PWP1, HNRNPC, SSB, ERH, DEK, PSMD8, VDAC1, RANBP1, RPL14, VDAC3, NOP56, RPL34, SRSF3, PRPF31, RRM1, EIF4A1, CCNA2, LDHA, CBX3, KPNA2, UBE2L3, SET, CCT2, ACP1, HNRNPA1, RPL6, RPS6, HSPE1, HDAC2
GSE94601	large_vs_squamous	HALLMARK_MYC_TARGETS_V1	0.00168919	0.00475647	0.420697	1.59968	0	195	GNL3, CANX, MRPS18B, YWHAE, CBX3, PABPC1, USP1, EIF1AX, RPL34, IFRD1, UBE2E1, LDHA, RPS6, SSBP1, VBP1, PRDX3, CCT3, PPM1G, SF3B3, SRSF1, PHB, GSPT1, NAP1L1, ABCE1, MRPL9, ERH, NDUFAB1, SERBP1, EIF4E, IARS, HSPD1, KPNB1, HNRNPR, HPRT1, PSMA4, HNRNPA2B1, PSMA6, BUB3, EEF1B2, NME1, PTGES3, U2AF1, HNRNPA3, RPL14, SRPK1, HSPE1, RAD23B, AP3S1, DEK, MCM4, SMARCC1, HNRNPD, SRSF3, PGK1, GLO1, NOLC1, TYMS,…
Pa33	large_vs_squmous	HALLMARK_MYC_TARGETS_V1	0.000540249	0.0036295	0.659213	2.41417	0	197	TCP1, SRSF7, BUB3, RNPS1, PSMA2, RRM1, HNRNPD, CCT4, NDUFAB1, TRA2B, SMARCC1, APEX1, NOP16, EIF4G2, CYC1, UBE2E1, SSB, HNRNPA2B1, RFC4, TARDBP, CCT5, SYNCRIP, FBL, CCNA2, HSP90AB1, RSL1D1, HDAC2, RPL6, IMPDH2, CBX3, RPL22, RAN, AP3S1, NAP1L1, DEK, HSPE1, DHX15, HSPD1, CANX, SET, CCT3, HNRNPU, DDX21, ODC1, USP1, NOLC1, KPNB1, RANBP1, SNRPD2, U2AF1, UBE2L3, EIF4E, ERH, RPL14, SRSF3, RPS6, PSMA6, SN…
Pa33	large_vs_squmous	HALLMARK_MYC_TARGETS_V2	0.00515132	0.0138889	0.524978	1.65213	7	57	TMEM97, PLK1, NOP16, SORD, CBX3, PLK4, HSPE1, HSPD1, NOLC1, TFB2M, NIP7, NDUFAF4, NPM1, NOP56, DDX18, SLC19A1, LAS1L, WDR43, GNL3, AIMP2, SUPV3L1, MCM5, UTP20, RCL1
Pa33	large_vs_squmous	HALLMARK_MYOGENESIS	0.00666667	0.0138889	-0.340602	-1.59217	0	198	TNNT3, HSPB8, ACSL1, SVIL, SYNGR2, CACNA1H, DAPK2, IGF1, NAV2, TPM2, PPP1R3C, GAA, MYL4, CNN3, STC2, BDKRB2, SPDEF, ANKRD2, SIRT2, GADD45B, LAMA2, SSPN, LSP1, LPIN1, MYH7, MYLPF, GABARAPL2, SGCG, APLNR, CHRNB1, CASQ2, MB, ITGA7, ITGB4, ACHE, MYH9, CKM, MYOM1, MYL7, TSC2, GJA5, GPX3, MYBPC3, FXYD1, MYOZ1, SORBS3, TCAP, IGFBP7, TGFB1, TNNT2, COL6A2, PDE4DIP, SMTN, SH3BGR, FHL1, MYL3, COX6A2, CRYAB,…
Pa29	large_vs_squamous	HALLMARK_OXIDATIVE_PHOSPHORYLATION	0.000998004	0.0125755	-0.370363	-1.74372	0	196	PHYH, NDUFAB1, MRPS22, AFG3L2, ACADSB, MRPS15, DECR1, UQCRFS1, CYB5A, IDH3A, ACADM, DLST, NDUFA8, POR, COX15, SLC25A5, UQCRC1, ETFDH, UQCR10, MTRF1, BCKDHA, NDUFB2, NDUFS7, UQCRQ, NDUFS4, ATP5I, UQCRB, ATP5G2, IDH2, HSD17B10, MRPS30, SLC25A20, VDAC1, ETFA, HSPA9, VDAC3, NDUFA5, COX8A, COX6A1, ATP5L, MGST3, ATP5J, LDHA, COX6C, NDUFA1, MRPL34, NDUFB8, ATP5J2
GSE94601	large_vs_squamous	HALLMARK_OXIDATIVE_PHOSPHORYLATION	0.0221465	0.0410121	0.343891	1.3092	12	197	NDUFS1, PHYH, ATP5H, ALAS1, SLC25A20, DLAT, RHOT1, TCIRG1, GRPEL1, ALDH6A1, FXN, BAX, LDHA, ATP5J, NDUFC1, ACAA2, PRDX3, ATP6V1D, MDH2, TIMM9, FH, ACADM, PDHB, SDHC, COX11, ACAT1, MRPL15, CASP7, NDUFA4, NDUFAB1, NDUFS8, CYB5A, NDUFB6, COX7C, MTRR, ATP5L, UQCRQ, NDUFV2, IDH3G, UQCRB, ATP5G1, PDK4, MGST3, TIMM50
Pa33	large_vs_squmous	HALLMARK_OXIDATIVE_PHOSPHORYLATION	0.000540833	0.0036295	0.462873	1.69424	0	196	LDHB, NDUFAB1, ATP5I, MRPS30, NDUFB6, COX17, CYC1, NDUFA6, UQCRH, UQCRB, MRPS22, COX8A, ATP5G1, COX6C, NDUFB5, ATP5J, COX6B1, NDUFB2, HSD17B10, ATP6V1E1, ATP5O, UQCRC2, GLUD1, NNT, PHYH, LRPPRC, NDUFS6, NDUFA4, NDUFB8, HSPA9, PDP1, TIMM9, COX7C, ATP6V1C1, LDHA, HADHB, OPA1, MRPL35, NDUFA1, GRPEL1, SDHC, ATP5H, COX7A2, DLST, POLR2F, ATP5J2, MTRR, MRPS12, SLC25A20, ACADM, SLC25A6, UQCRQ, UQCR10, TI…
GSE94601	large_vs_squamous	HALLMARK_P53_PATHWAY	0.00070922	0.00475647	-0.483852	-1.65916	0	195	ABHD4, PPP1R15A, HBEGF, TCHH, SLC3A2, CDKN1A, CEBPA, RETSAT, SESN1, MXD1, CD82, HSPA4L, KLF4, GPX2, BTG2, NDRG1, CCND2, HRAS, DDIT3, SAT1, RXRA, DDB2, NOTCH1, BTG1, TAX1BP3, PERP, CDH13, ABCC5, BLCAP, IL1A, SFN, TP63, SERPINB5, KRT17, CLCA2
CCLE	large_vs_squamous	HALLMARK_P53_PATHWAY	0.00191939	0.0184026	-0.427713	-1.62952	0	196	RPS27L, CCND3, FOXO3, ABHD4, TRAF4, KLF4, RAP2B, SLC19A2, CGRRF1, ZBTB16, F2R, LRMP, PLXNB2, VAMP8, STOM, ST14, PDGFA, MKNK2, WWP1, SP1, PLK3, SERPINB5, BTG1, PHLDA3, DCXR, OSGIN1, FDXR, BAX, DDIT3, CTSD, DGKA, CASP1, CEBPA, HDAC3, NUDT15, SEC61A1, EI24, RXRA, ANKRA2, SLC35D1, PLK2, TSC22D1, CD82, IL1A, TGFA, DRAM1, DDB2, CDKN1A, VDR, PTPN14, CCND2, FAS, BLCAP, CCNG1, SOCS1, RB1, SLC3A2, S100A4, …
Pa33	large_vs_squmous	HALLMARK_P53_PATHWAY	0.025641	0.0457875	-0.263901	-1.23417	3	194	H2AFJ, CASP1, DRAM1, BTG2, RRAD, ERCC5, TP63, KRT17, NUPR1, TRIB3, CDKN2A, APAF1, RETSAT, PLK3, BAIAP2, OSGIN1, MXD4, FUCA1, ADA, EPS8L2, KIF13B, JAG2, EPHA2, FDXR, KLK8, BAX, JUN, TOB1, IER3, RPS27L, ITGB4, CYFIP2, SFN, TGFA, CEBPA, TGFB1, SERTAD3, VAMP8, PTPN14, CDKN2B, TCN2, HRAS, NDRG1, PRMT2, PPM1D, GADD45A, F2R, EPHX1, NINJ1, PMM1, RAB40C, FBXW7, TRAFD1, DDIT4, NOTCH1, S100A10, RHBDF2, RB1,…
CCLE	large_vs_squamous	HALLMARK_PANCREAS_BETA_CELLS	0.00866824	0.030958	0.611486	1.66586	10	39	PCSK2, DCX, PCSK1, INSM1, PAX4, ABCC8, PAK3, ISL1, PKLR, GCG, STXBP1, PAX6, G6PC2
GSE94601	large_vs_squamous	HALLMARK_PEROXISOME	0.00138313	0.00475647	0.493224	1.72347	0	103	CTBP1, ELOVL5, SOD2, PABPC1, ABCD1, ISOC1, HSD3B7, FADS1, ACSL5, SLC35B2, HSD17B11, SIAH1, SLC27A2, PEX14, ERCC1, ACOX1, LONP2, YWHAH, SLC25A19, ABCB1, CLN8, ACSL4, HMGCL, NUDT19, MSH2, GNPAT, ABCB9, UGT2B17, HSD17B4, SERPINA6, PEX6, IDH1, STS, SMARCC1, CRAT, SOD1, ACSL1, CRABP1, FDPS
GSE94601	large_vs_squamous	HALLMARK_PI3K_AKT_MTOR_SIGNALING	0.0166667	0.0347222	0.405053	1.42057	11	104	RPS6KA3, PRKAR2A, CLTC, SLA, RPTOR, MAPK9, ARF1, PLA2G12A, RAF1, PRKAA2, ITPR2, PRKCB, UBE2N, LCK, ARPC3, MAP2K3, DUSP3, PPP2R1B, GRB2, FASLG, TBK1, ATF1, ACTR2, EIF4E, PLCB1, CAB39, YWHAB, RAC1
CCLE	large_vs_squamous	HALLMARK_PROTEIN_SECRETION	0.00972447	0.0324149	-0.453863	-1.5863	5	95	ARCN1, TOM1L1, TSPAN8, SSPN, RAB22A, CTSC, AP3S1, EGFR, STX7, CLN5, IGF2R, ATP1A1, MAPK1, VPS4B, ARF1, ATP7A, RAB5A, ARFIP1, STAM, AP1G1, LAMP2, AP2B1, VAMP3, RAB14, NAPG, TMED2, CLCN3, AP3B1, ZW10, ADAM10, CAV2, AP2M1
Pa29	large_vs_squamous	HALLMARK_PROTEIN_SECRETION	0.004	0.0333333	-0.369048	-1.57421	3	96	COG2, GBF1, STX7, ARF1, TMX1, YKT6, SGMS1, RAB5A, CTSC, DNM1L, CLTC, AP3B1, VPS45, TSG101, USO1, ARCN1, SCRN1, BNIP3, GNAS, CD63
Pa33	large_vs_squmous	HALLMARK_PROTEIN_SECRETION	0.00892857	0.0178571	0.454674	1.53742	14	96	SNX2, RAB2A, TPD52, SCAMP1, BNIP3, GBF1, AP3S1, GNAS, VPS45, AP2M1, RAB22A, ADAM10, SCRN1, STX16, TMED10, SOD1, ARFGEF2, PAM, ATP6V1B1, COPE, ABCA1, CLN5, YKT6, PPT1, SEC22B, COPB2, ANP32E, GOSR2, RER1, ARFIP1, IGF2R, TMX1, ATP1A1, TSG101, CLCN3, RAB5A, STAM, ARCN1, RAB14, LMAN1, COG2, LAMP2
GSE94601	large_vs_squamous	HALLMARK_PROTEIN_SECRETION	0.00134228	0.00475647	0.551608	1.89818	0	94	RPS6KA3, ICA1, CLTC, GOSR2, COPB1, ARF1, ARCN1, ARFIP1, YIPF6, SEC22B, BET1, CLCN3, CTSC, SCAMP1, VAMP7, OCRL, ATP7A, AP1G1, CLTA, TMED2, RAB5A, BNIP3, COG2, VPS45, AP2B1, SEC24D, PPT1, DST, SCRN1, GALC, AP3S1, ANP32E, TSG101, STX7, SCAMP3, SOD1, RAB2A, TSPAN8, IGF2R
CCLE	large_vs_squamous	HALLMARK_REACTIVE_OXIGEN_SPECIES_PATHWAY	0.0158501	0.0466181	-0.529228	-1.62802	10	46	PFKP, FTL, GPX4, HHEX, PRDX6, MGST1, TXNRD1, NQO1, TXN, GSR, G6PD, GCLC, GCLM, ABCC1, PDLIM1
Pa33	large_vs_squmous	HALLMARK_SPERMATOGENESIS	0.0134303	0.024871	0.403927	1.43534	23	134	ZC3H14, HSPA4L, PARP2, RFC4, GMCL1, EZH2, CDKN3, PHKG2, CCNB2, JAM3, DBF4, TSN, PSMG1, PIAS2, STRBP, TTK, CDK1, RPL39L, MLF1, BRAF, STAM2, SLC12A2, RAD17, PEBP1, SPATA6, SIRT1, TOPBP1
GSE94601	large_vs_squamous	HALLMARK_SPERMATOGENESIS	0.00144092	0.00475647	0.436475	1.59583	0	133	PRKAR2A, OAZ3, ZC3H14, SIRT1, YBX2, ACRBP, GMCL1, ARL4A, ACE, NF2, AGFG1, PACRG, NEK2, NEFH, MLF1, SCG5, DPEP3, CST8, TKTL1, AURKA, IFT88, ELOVL3, SLC2A5, ADAM2, NCAPH, TCP11, CLGN, LDHC, ODF1, TNNI3, HTR5A, BUB1, CHFR, CNIH2, EZH2, NPHP1, CDKN3, SCG3, PGK2, ADCYAP1, PCSK1N, HSPA2, MTNR1A
Pa33	large_vs_squmous	HALLMARK_TNFA_SIGNALING_VIA_NFKB	0.00662252	0.0138889	-0.451347	-2.10845	0	197	NR4A3, DUSP5, TUBB2A, SIK1, JAG1, TNIP2, F3, FOSL2, PDE4B, CEBPD, SOCS3, KLF6, CCRL2, RIPK2, JUN, TNFAIP2, EGR2, IER3, CD44, LDLR, CCL2, PLEK, CFLAR, CEBPB, TNFAIP8, DUSP2, PFKFB3, CSF1, SDC4, FUT4, TRAF1, CD83, GCH1, TNIP1, MAP3K8, LITAF, IER2, NFAT5, BHLHE40, JUNB, TNC, GADD45A, PLAUR, TNFRSF9, GPR183, CXCL10, RCAN1, NINJ1, IL6ST, DUSP1, EHD1, HES1, SGK1, BCL2A1, GFPT2, MAFF, IL15RA, VEGFA, BTG…
CCLE	large_vs_squamous	HALLMARK_TNFA_SIGNALING_VIA_NFKB	0.00763359	0.02936	-0.380418	-1.44687	3	195	SDC4, CD44, EIF1, BTG1, SMAD3, EHD1, CCND1, CXCL10, BIRC2, FJX1, GPR183, TNFAIP8, SOCS3, DNAJB4, RCAN1, EDN1, NFIL3, PLK2, IL12B, F3, MAP2K3, TNC, TSC22D1, IL1A, NFAT5, DRAM1, IL6ST, CDKN1A, FOSL2, SERPINE1, EGR2, TANK, PTGS2, CD69, ZFP36, PTPRE, JAG1, INHBA, PMEPA1, IL23A, SGK1, IL1B, PTX3, OLR1, NFE2L2, CCL2
Pa33	large_vs_squmous	HALLMARK_UNFOLDED_PROTEIN_RESPONSE	0.00058072	0.0036295	0.518275	1.78528	0	110	EIF4A2, EIF4G1, IMP3, RPS14, BANF1, CKS1B, EXOSC9, CNOT2, SPCS1, SHC1, PDIA6, SDAD1, TSPYL2, DDX10, HSPA5, DNAJB9, CNOT6, HSP90B1, NOLC1, CEBPG, CALR, EIF4E, PSAT1, SEC11A, POP4, HSPA9, IARS, NPM1, NOP56, NOP14, FKBP14, SKIV2L2, YWHAZ, ATF4, CHAC1, SRPRB, DNAJA4, ATF3, CXXC1, GOSR2, ATF6, NFYB, EEF2, ALDH18A1, SERP1, BAG3, EDEM1
CCLE	large_vs_squamous	HALLMARK_UV_RESPONSE_DN	0.0035461	0.0184026	-0.487216	-1.79514	1	141	MIOS, ADORA2B, NIPBL, PRKCA, CDK13, SMAD7, DDAH1, PTGFR, CELF2, CDC42BPA, TFPI, FHL2, TJP1, SMAD3, IRS1, ATP2B4, NR3C1, PRKCE, PAPD7, BCKDHB, RASA2, COL1A1, GCNT1, DLC1, ADD3, BDNF, RXRA, MAGI2, ATP2C1, F3, EFEMP1, LTBP1, ANXA2, ANXA4, SERPINE1, TGFBR3, WDR37, NEK7, SYNJ2, MET, NR1D2, TGFBR2, CITED2, PDGFRB, RBPMS, PPARG, CAV1, SNAI2, SLC7A1, ABCC1, LPAR1, DLG1, RND3, HAS2, RGS4, IGFBP5
CCLE	large_vs_squamous	HALLMARK_XENOBIOTIC_METABOLISM	0.00191939	0.0184026	-0.425605	-1.62148	0	196	CNDP2, MCCC2, UGDH, PAPSS2, MAN1A1, NMT1, ABCC2, ABHD6, SLC35B1, TGFB2, BCAR1, ASL, NQO1, SLC35D1, TMEM176B, CA2, ADH5, SAR1B, IDH1, ATP2A2, CROT, AKR1C3, HACL1, IGF1, ACOX1, FAS, PDK4, GSR, ALDH2, SERPINE1, IGFBP4, ARPP19, TPST1, RETSAT, EPHX1, COMT, CYP1A1, UPB1, GCLC, SLC1A5, AKR1C2, CYP2C18, REG1A, F10, HMOX1, HRG, FETUB, ADH1C, ADH7, ALDH3A1, CD36, CYP2S1, HNF4A, CES1

## Sheet: Small_vs_adeno
dataset	comparison	pathway	pval	padj	ES	NES	nMoreExtreme	size	leadingEdge
CCLE	small_vs_adeno	HALLMARK_ADIPOGENESIS	0.00240385	0.00334672	-0.545991	-2.01433	0	188	ACADS, APOE, ACOX1, COQ9, ATL2, NDUFB7, ESRRA, DLD, DRAM2, COX7B, ALDH2, ECH1, MGLL, PHYH, ARL4A, MAP4K3, DNAJC15, SLC5A6, ESYT1, SDHB, COL4A1, UQCR10, POR, NDUFAB1, RAB34, GBE1, ITIH5, IDH3A, CRAT, LAMA4, SSPN, NKIRAS1, PREB, MRPL15, FABP4, ANGPT1, PRDX3, PLIN2, JAGN1, CAT, PGM1, SDHC, ELOVL6, SOD1, MYLK, SLC1A5, MGST3, DGAT1, SUCLG1, CYC1, ORM1, ATP1B3, ADCY6, UQCRC1, GRPEL1, RREB1, ECHS1, ELMO…
GSE94601	small_vs_adeno	HALLMARK_ADIPOGENESIS	0.0123457	0.0238095	-0.428928	-1.67402	0	193	SLC25A1, RETN, SLC5A6, COQ9, OMD, PIM3, ABCB8, PFKFB3, SNCG, MGLL, ECHS1, CD302, ME1, ABCA1, REEP5, SLC1A5, SSPN, ACADS, PHLDB1, PREB, SLC25A10, CRAT, HSPB8, GBE1, UQCRC1, CYP4B1, ESRRA, ECH1, ORM1, ANGPT1, LTC4S, NKIRAS1, EPHX2, FZD4, TOB1, POR, SPARCL1, ARAF, SDPR, DNAJC15, DHRS7B, DGAT1, RAB34, REEP6, IDH1, SLC19A1, PGM1, ATL2, APOE, GPX3, STOM, PTRF, IFNGR1, FAH, SQRDL, PQLC3, RETSAT, SLC27A1…
Bhattacharjee	small_vs_adeno	HALLMARK_ADIPOGENESIS	0.00406504	0.0139237	-0.414883	-1.55147	0	145	QDPR, SLC19A1, GBE1, PFKL, CRAT, IDH3G, SLC25A10, TANK, COQ9, G3BP2, GHITM, ACADS, CD302, SNCG, AK2, TOB1, SOD1, PRDX3, ESRRA, NDUFAB1, REEP5, DLD, SDHC, GPX4, SCP2, DGAT1, AIFM1, ACOX1, PGM1, ECH1, POR, ETFB, DECR1, PHYH, TALDO1, ALDOA, UQCRC1, CAT, MGLL, IFNGR1, FAH, ECHS1, STOM, SULT1A1, TST, APLP2, CD151, IDH1, ALDH2, TKT
CCLE	small_vs_adeno	HALLMARK_ALLOGRAFT_REJECTION	0.00230415	0.00334672	-0.574967	-2.12505	0	192	RPS19, HLA-DMB, IL18RAP, MMP9, CTSS, WARS, HLA-G, HLA-DOA, HLA-A, TLR2, TGFB1, NPM1, CXCR3, ABI1, F2R, GPR65, MTIF2, UBE2D1, IL2RG, NCK1, IL27RA, STAT1, TAP1, TLR6, SRGN, FLNA, HIF1A, CCL2, GBP2, CD79A, STAT4, IFNGR1, FAS, HLA-DQA1, EIF3D, BCL10, TAP2, TGFB2, TAPBP, ICAM1, LIF, PF4, IL11, ACHE, LTB, IL4R, CD3D, CCND3, HLA-DOB, B2M, CSF1, LYN, CAPG, BCL3, RARS, HLA-E, TIMP1, PSMB10, IL15, IL1B, NC…
Pa31	small_vs_adeno	HALLMARK_ALLOGRAFT_REJECTION	0.00572082	0.0158912	-0.321697	-1.47975	4	198	CSK, FAS, IL12A, IL2RA, PRF1, CCR2, HLA-DQA1, TAP2, WARS, CD4, CCND3, HLA-DOA, PRKCB, STAT4, ELANE, NME1, CCL13, TIMP1, RPS9, CD3D, FLNA, MAP4K1, DYRK3, ACHE, CD8A, CD40, CSF1, STAB1, HLA-DOB, IL9, EIF3D, LCK, CFP, NCF4, GBP2, BCL10, HLA-E, TLR6, IRF4, HLA-DMA, PTPRC, SOCS1, CCL19, EREG, SRGN, MTIF2, IL2RG, HLA-A, RPS19, HLA-DMB, IL4R, LYN, IGSF6, CCL2, LCP2, BCL3, CD74, CAPG, HLA-G
CCLE	small_vs_adeno	HALLMARK_ANDROGEN_RESPONSE	0.00171527	0.00334672	-0.573171	-1.93073	0	98	HPGD, RRP12, NKX3-1, TMPRSS2, CDC14B, SCD, SPCS3, SEC24D, AZGP1, PTK2B, VAPA, SLC38A2, BMPR1B, MERTK, GSR, TNFAIP8, ADRM1, ACTN1, ITGAV, NDRG1, NGLY1, ADAMTS1, INPP4B, DBI, KRT19, PDLIM5, KRT8, CCND3, B2M, ACSL3, ELL2, PMEPA1, CCND1, MYL12A, SAT1, SPDEF, B4GALT1, STEAP4, ALDH1A3
GSE94601	small_vs_adeno	HALLMARK_ANDROGEN_RESPONSE	0.00505051	0.019425	-0.493093	-1.72666	0	99	ALDH1A3, NCOA4, B2M, STEAP4, ABCC4, RRP12, ITGAV, GUCY1A3, B4GALT1, SCD, HPGD, H1F0, ACTN1, CCND3, NDRG1, MYL12A, SAT1, SPDEF, ARID5B, KRT19, SRF, GPD1L, KRT8, DHCR24, TMPRSS2, CCND1
Pa31	small_vs_adeno	HALLMARK_ANDROGEN_RESPONSE	0.00183655	0.00706364	0.429587	1.70024	1	99	AKAP12, PIAS1, SORD, ELK4, ABHD2, PDLIM5, STK39, VAPA, UBE2I, GSR, TMEM50A, ANKH, MAK, TNFAIP8, LMAN1, ELL2, SRF, IDI1, TSC22D1, SPDEF, MAP7, FKBP5, IQGAP2, NDRG1, HMGCS1, XRCC5, CENPN, KLK2
CCLE	small_vs_adeno	HALLMARK_ANGIOGENESIS	0.00141643	0.00334672	-0.732388	-2.08492	0	36	PDGFA, ITGAV, LRPAP1, LUM, TNFRSF21, CXCL6, PF4, VEGFA, NRP1, SLCO2A1, VTN, SPP1, THBD, TIMP1, SERPINA5, S100A4, OLR1
GSE94601	small_vs_adeno	HALLMARK_ANGIOGENESIS	0.00226757	0.0113379	-0.673338	-1.9876	0	36	APOH, ITGAV, COL5A2, LUM, LRPAP1, SLCO2A1, OLR1, COL3A1, S100A4, TIMP1, TNFRSF21
Pa31	small_vs_adeno	HALLMARK_ANGIOGENESIS	0.0123839	0.0287687	-0.474549	-1.61473	11	36	POSTN, PDGFA, TIMP1, STC1, FSTL1, VAV2, APOH, TNFRSF21, COL5A2, NRP1, PGLYRP1, LUM, COL3A1, SPP1
CCLE	small_vs_adeno	HALLMARK_APICAL_JUNCTION	0.00230415	0.00334672	-0.45924	-1.69733	0	192	MMP9, BMP1, NF2, ICAM2, ITGA10, FBN1, CERCAM, BAIAP2, CD276, CX3CL1, DSC1, PIK3CB, CLDN4, JUP, ALOX15B, MMP2, ACTN1, ACTG1, MYH9, MYL9, PCDH1, ZYX, RASA1, AMIGO2, ADRA1B, TSPAN4, RAC2, TNFRSF11B, ACTB, CNN2, VCL, ICAM1, MYL12B, CTNNA1, LAMA3, CTNND1, PFN1, MPP5, CDH3, WNK4, VASP, ITGB4, CDSN, IRS1, TJP1, RRAS, CLDN8, RHOF, NEXN, ITGA3, SHC1, CD274, ADAM15, EGFR, STX4, ITGB1, LAMB3, CLDN6, FYB, AD…
Pa31	small_vs_adeno	HALLMARK_APICAL_JUNCTION	0.00566251	0.0158912	-0.317893	-1.45955	4	195	WASL, MADCAM1, PDZD3, YWHAH, CDH11, ITGB1, RAC2, CAP1, CALB2, MPZL2, EXOC4, ARHGEF6, CERCAM, CRB3, LAMB3, JUP, NFASC, CADM2, ACTN1, SRC, WNK4, CLDN9, CD274, GRB7, SKAP2, ACTN2, PECAM1, CDH8, CNTN1, CLDN4, INPPL1, VAV2, MMP2, NRAP, NLGN2, ACTG1, PARD6G, ACTN4, COL16A1, KRT31, MPP5, EPB41L2, FSCN1, TRO, LAMC2, ITGB4, NRXN2, TMEM8B, VASP, VCAM1, TSC1, CD99, ACTC1, PTPRC, MPZL1, RSU1, TNFRSF11B, SHC1…
CCLE	small_vs_adeno	HALLMARK_APICAL_SURFACE	0.00286533	0.00387207	-0.574724	-1.69132	1	43	CX3CL1, ADAM10, IL2RG, HSPB1, ATP6V0A4, PLAUR, PCSK9, EPHB4, LYN, GATA3, AFAP1L2, DCBLD2, LYPD3, B4GALT1
CCLE	small_vs_adeno	HALLMARK_APOPTOSIS	0.00221239	0.00334672	-0.632856	-2.26615	0	158	PDGFRB, CD69, CD14, TNFSF10, DAP3, DDIT3, CTNNB1, BID, SOD1, GSR, BCAP31, F2R, PEA15, DNAJC3, MMP2, GSN, HSPB1, ISG20, BCL2L1, RELA, CAV1, TAP1, LUM, CD44, IFITM3, VDAC2, AIFM3, GPX1, ETF1, DAP, CLU, EMP1, IFNGR1, FAS, CASP4, IGFBP6, BCL10, TGFB2, KRT18, GPX4, TSPO, CFLAR, NEDD9, IRF1, GPX3, CTH, GNA15, CASP8, CASP1, TIMP1, TIMP3, IL1B, GADD45B, CCND1, CD38, HMOX1, BIRC3, TNFRSF12A, PLAT, SAT1, L…
Pa31	small_vs_adeno	HALLMARK_APOPTOSIS	0.00115741	0.00482253	-0.363104	-1.60761	0	157	PSEN2, PPP2R5B, BAX, TIMP1, RNASEL, CASP7, BMF, ENO2, JUN, SQSTM1, CTH, RELA, MMP2, BID, GADD45B, DNAJC3, NEFH, BIRC3, SPTAN1, PPT1, MADD, BCL10, ETF1, IL1A, DPYD, GPX3, PMAIP1, CASP2, IGFBP6, IRF1, BCAP31, SOD2, MGMT, CYLD, TIMP3, TNFSF10, EREG, EMP1, IFITM3, CASP4, GSN, SAT1, CCND1, DNAJA1, BGN, ANXA1, CAV1, LUM, IER3, DCN, LGALS3
GSE94601	small_vs_adeno	HALLMARK_APOPTOSIS	0.00934579	0.0238095	-0.409733	-1.55001	0	159	CAV1, ISG20, HMOX1, PLCB2, DNAJC3, IL6, BIRC3, RELA, GUCY2D, CD14, FAS, DPYD, RNASEL, MCL1, CASP1, JUN, GPX1, PPT1, RHOT2, PAK1, SMAD7, BCAP31, MMP2, ERBB3, RHOB, CFLAR, LUM, H1F0, MGMT, BGN, PDGFRB, PLAT, TIMP3, PSEN2, GPX3, GADD45B, IFNGR1, DAP3, GNA15, IGF2R, SAT1, TSPO, TNFSF10, HSPB1, RETSAT, ANXA1, TIMP1, TNFRSF12A, EMP1, IER3, CCND1, SQSTM1, LMNA, IFITM3
Pa35	small_vs_adeno	HALLMARK_APOPTOSIS	0.00263505	0.0142857	-0.335195	-1.52999	1	157	TNF, KRT18, DDIT3, GADD45A, BAX, IL6, CAV1, ATF3, BCL2L2, RETSAT, ROCK1, SAT1, DAP, CASP1, MCL1, CD14, HMGB2, BID, CDK2, GSR, LGALS3, SQSTM1, TAP1, LUM, ETF1, CASP6, ERBB3, CCND1, TXNIP, CASP4, DPYD, IFITM3
Bhattacharjee	small_vs_adeno	HALLMARK_APOPTOSIS	0.0203252	0.0441852	-0.358434	-1.3554	4	148	GPX4, BIRC3, RARA, GSN, DNAJC3, ANXA1, RHOB, DAP, CASP7, CLU, HSPB1, CASP4, IFNGR1, IER3, GNA15, CTNNB1, IFITM3, ERBB2, CCND1, GPX1, KRT18, BCAP31, TSPO, LGALS3
CCLE	small_vs_adeno	HALLMARK_CHOLESTEROL_HOMEOSTASIS	0.00172117	0.00334672	-0.645225	-2.0602	0	73	ANXA13, NFIL3, GPX8, PCYT2, ACTG1, TRIB3, CLU, PLSCR1, PLAUR, ACSS2, ANXA5, CD9, CPEB2, LDLR, ETHE1, CXCL16, TNFRSF12A, ERRFI1, S100A11, SEMA3B, PPARG, LGALS3
GSE94601	small_vs_adeno	HALLMARK_CHOLESTEROL_HOMEOSTASIS	0.00330033	0.0150015	-0.527899	-1.77728	0	73	MVK, ALCAM, ATXN2, GUSB, ETHE1, PLAUR, PCYT2, GPX8, SEMA3B, ECH1, SCD, PMVK, STARD4, ANTXR2, FBXO6, MAL2, ERRFI1, LDLR, FASN, ANXA5, TNFRSF12A, S100A11
CCLE	small_vs_adeno	HALLMARK_COAGULATION	0.00200803	0.00334672	-0.670613	-2.37228	0	131	SERPINA1, FBN1, MSRB2, C1R, HNF4A, RAC1, PDGFB, GNG12, MMP14, LTA4H, CTSO, PROS1, MMP2, SPARC, GSN, MAFF, C8G, DUSP6, ACOX2, CLU, CFI, LAMP2, FURIN, SERPINE1, PF4, ANG, ARF4, C1S, CD9, WDR1, FN1, C3, CFH, CFB, RAPGEF3, THBD, CTSH, TIMP1, TIMP3, GDA, SERPINB2, F3, S100A13, CTSB, F2RL2, KLK8, PLAT, CTSE, ADAM9, THBS1, CAPN2, ITGA2, FGG, PRSS23, PLAU, MMP1, TFPI2, FGA, OLR1, MMP7
GSE94601	small_vs_adeno	HALLMARK_COAGULATION	0.0075188	0.0238095	-0.547395	-2.00858	0	136	RAPGEF3, TMPRSS6, GNG12, CTSE, C1S, APOC3, PRSS23, TFPI2, RAC1, DUSP6, MMP11, PEF1, THBS1, MMP1, MMP14, PECAM1, CTSO, ISCU, BMP1, ITGA2, VWF, MMP2, SERPING1, ADAM9, HTRA1, ARF4, CAPN5, FURIN, MST1, CTSK, ANG, C2, F3, PLAU, LRP1, PLAT, MMP7, TIMP3, APOC1, SPARC, OLR1, DPP4, A2M, CTSB, PROS1, ACOX2, MMP15, CTSH, CFD, ANXA1, CFB, TIMP1, LTA4H, MSRB2, CAPN2, CFI
Pa31	small_vs_adeno	HALLMARK_COAGULATION	0.00113379	0.00482253	-0.457549	-1.98223	0	136	BMP1, WDR1, CAPN2, MMP1, HTRA1, MMP7, ARF4, HRG, LRP1, PDGFB, F10, PLAT, F8, P2RY1, TIMP1, GP9, KLK8, GNB2, CPN1, MSRB2, COMP, C1R, CD9, RGN, MAFF, PECAM1, ACOX2, SPARC, SERPINA1, MMP2, CPB2, CTSE, C1S, PLG, ITIH1, HMGCS2, APOC2, KLKB1, CSRP1, CTSB, CFH, MEP1A, ANG, CAPN5, TIMP3, GSN, FN1, PRSS23, A2M, CTSK, ANXA1, APOC1, C3
Bhattacharjee	small_vs_adeno	HALLMARK_COAGULATION	0.00343643	0.0139237	-0.481607	-1.77973	0	129	PROS1, ANG, TIMP1, SERPING1, CFH, CAPN5, MMP1, C2, ITGA2, MST1, FURIN, GSN, FGG, LRP1, PLAU, HPN, DPP4, MMP7, ACOX2, LAMP2, ADAM9, C1R, C1S, ANXA1, GNG12, CLU, CFI, WDR1, SERPINA1, CFB, F3, S100A13, CTSH, DUSP6, CD9, LTA4H, CAPN2, ARF4
CCLE	small_vs_adeno	HALLMARK_COMPLEMENT	0.00240385	0.00334672	-0.5995	-2.21174	0	188	USP8, FDX1, HNF4A, LAP3, PDGFB, MMP14, LTA4H, PPP4C, CTSO, C4BPB, PRSS3, MAFF, GNGT2, PRCP, MMP13, PSMB9, CD46, DUSP6, CA2, CLU, PLSCR1, S100A12, PRKCD, ME1, LAMP2, CASP4, CTSC, PLAUR, SERPINE1, RHOG, ANG, EHD1, ATOX1, PCSK9, C1S, ANXA5, PFN1, LIPA, FN1, IRF1, C3, CFH, LYN, CFB, GATA3, ERAP2, HSPA5, CASP1, CTSH, TIMP1, CEBPB, TNFAIP3, SERPINB2, F3, S100A13, STX4, CTSB, CD59, PLAT, ADAM9, CP, CTSD…
Pa31	small_vs_adeno	HALLMARK_COMPLEMENT	0.00113766	0.00482253	-0.405789	-1.86011	0	194	FDX1, ITGAM, ANXA5, VCPIP1, MT3, PHEX, LRP1, PDGFB, F10, ME1, PLAT, PCSK9, F8, CD59, TIMP1, GNG2, GP9, CASP7, GNB2, SRC, C1R, USP8, SH2B3, ACTN2, MAFF, SERPINA1, RHOG, LCK, RASGRP1, DYRK2, ZFPM2, C1S, PIK3R5, DUSP5, CTSC, PLG, ITIH1, ERAP2, PIM1, KCNIP2, EHD1, CEBPB, KLKB1, CSRP1, CTSB, CFH, PRSS36, GATA3, IRF1, CTSD, LAP3, S100A9, ANG, FCER1G, CASP4, FN1, LYN, LCP2, PLAUR, CDA, PFN1, GNAI2, APOC…
Pa35	small_vs_adeno	HALLMARK_COMPLEMENT	0.00142653	0.00891583	-0.395015	-1.83588	0	194	USP8, PLA2G7, GZMK, DOCK9, CR2, DUSP6, CD46, KIF2A, KCNIP2, CPM, SERPINE1, CFB, PREP, L3MBTL4, PDP1, SPOCK2, IL6, LTF, SERPINA1, HNF4A, RCE1, STX4, CASP10, FCER1G, CXCL1, F3, CASP1, APOBEC3F, GATA3, GZMA, CTSH, PLSCR1, S100A12, FN1, BRPF3, LGALS3, JAK2, LGMN, TFPI2, PLEK, APOC1, GMFB, CD55, CP, CASP4, C3, PRCP, S100A9, CTSS
Bhattacharjee	small_vs_adeno	HALLMARK_COMPLEMENT	0.00483092	0.0139237	-0.458127	-1.75312	0	170	IRF7, S100A9, CDA, CPM, CTSC, LRP1, EHD1, ANXA5, DPP4, CP, LAMP2, LYN, ADAM9, C1R, C1S, CASP7, PPP4C, CLU, PFN1, CASP4, SERPINA1, CD55, CFB, F3, PRKCD, S100A13, CTSD, CTSH, DUSP6, HSPA5, CD46, STX4, LTA4H, CEBPB, LGALS3
Bhattacharjee	small_vs_adeno	HALLMARK_DNA_REPAIR	0.0235433	0.0490485	0.510918	1.45312	39	117	TYMS, RFC4, LIG1, RFC5, USP11, PCNA, POLA1, FEN1, RFC3, ZWINT, REV3L, SF3A3, DUT, POLD3, SAC3D1, ARL6IP1, SSRP1, CSTF3, GTF2A2, POLA2, RFC2, BCAM, PRIM1, GTF2F1, RPA2, POLD1
Pa31	small_vs_adeno	HALLMARK_DNA_REPAIR	0.00712378	0.0187468	0.363457	1.52569	7	142	DCTN4, AAAS, ARL6IP1, POLB, POLR2J, CETN2, POLR2K, AK3, RPA3, TYMS, POLR3GL, DAD1, CSTF3, PDE6G, POLR2A, RAD52, SDCBP, MPG, RAE1, RRM2B, ZNRD1, PCNA, PNP, VPS28, DGCR8, POLR2H, ZWINT, LIG1, POLR2F, IMPDH2, TAF9, GTF2F1, REV3L, NUDT9
GSE94601	small_vs_adeno	HALLMARK_DNA_REPAIR	0.0010644	0.00665247	0.583409	1.59875	1	141	CSTF3, NUDT21, DUT, UPF3B, PCNA, POLA1, RFC4, ZWINT, TYMS, LIG1, RFC5, USP11, PRIM1, FEN1, RFC2, HPRT1, POLR2K, RPA2, RBX1, RAE1, RFC3, ARL6IP1, SRSF6, POLA2, REV3L, DGUOK, AAAS, DCTN4, SAC3D1, NFX1, NCBP2, POLD3, SF3A3, SSRP1, GTF2A2, EIF1B, DDB2, POLH, RPA3, GTF2H3, POLR2H, GTF2H1, SMAD5, POLD1, SUPT4H1, AK3, VPS37D
CCLE	small_vs_adeno	HALLMARK_E2F_TARGETS	0.000631313	0.00334672	0.529144	1.71436	0	196	PSIP1, CCP110, PPM1D, ILF3, SMC1A, STMN1, CDKN2C, NASP, UBR7, EZH2, MCM2, USP1, POLE, MSH2, LMNB1, PDS5B, DNMT1, HMGB2, DCK, RNASEH2A, CBX5, CDKN1B, TMPO, LUC7L3, SMC3, MCM3, CDCA8, POLA2, PAN2, TIMELESS, DONSON, RPA2, LIG1, RAD51AP1, HNRNPD, ING3, CTCF, WEE1, TCF19, NUDT21, UBE2T, BUB1B, LBR, DCLRE1B, PRKDC, DEK, MMS22L, ASF1B, POLD3, GINS1, UBE2S, RFC3, RAD21, UNG, PSMC3IP, PCNA, BIRC5, SRSF1, …
Pa35	small_vs_adeno	HALLMARK_E2F_TARGETS	0.000771605	0.00891583	0.476691	2.12405	0	196	UBE2T, STMN1, PAN2, EXOSC8, SMC3, UBE2S, PSIP1, RACGAP1, LUC7L3, CKS2, EZH2, SYNCRIP, POLE4, CDK4, NOP56, GINS1, LIG1, NME1, EIF2S1, NUP107, CDCA8, MCM2, DIAPH3, LBR, TUBB, CBX5, CCNB2, ASF1B, RPA1, PAICS, BARD1, MXD3, SRSF1, PMS2, MTHFD2, CCP110, PTTG1, CSE1L, TMPO, CENPM, RANBP1, PLK4, SLBP, XRCC6, DEK, PSMC3IP, CDKN2A, TACC3, TOP2A, CIT, DDX39A, CDC25B, SPC25, PNN, DCK, PRPS1, ATAD2, NUP205, P…
Pa31	small_vs_adeno	HALLMARK_E2F_TARGETS	0.00088574	0.00482253	0.53204	2.32282	0	196	STMN1, DEK, UBE2T, RFC1, ATAD2, HMGB2, CCNB2, CHEK1, EZH2, CDKN3, MKI67, MYBL2, SMC4, CDK1, PSIP1, TUBG1, TOP2A, CKS1B, RPA3, SRSF1, MELK, EED, CDC25B, PSMC3IP, PRKDC, LUC7L3, RAD51C, KPNA2, RAN, CSE1L, NUP153, HELLS, CDKN1B, WEE1, CDCA8, BRCA1, CBX5, RBBP7, TIMELESS, DEPDC1, PCNA, TUBB, PTTG1, BRMS1L, TCF19, CKS2, AURKB, CDK4, PAN2, CCP110, DDX39A, SYNCRIP, TIPIN, HNRNPD, BRCA2, KIF22, DSCC1, LI…
GSE94601	small_vs_adeno	HALLMARK_E2F_TARGETS	0.000519481	0.00457875	0.840224	2.34376	0	195	TCF19, CDKN2C, PSIP1, MXD3, PSMC3IP, TUBG1, BRCA1, SPC25, ING3, HMGB2, CENPM, STMN1, NUDT21, ASF1B, MKI67, DUT, USP1, PCNA, RNASEH2A, ESPL1, SMC3, RAD51C, TUBB, RACGAP1, RAD51AP1, DEK, HMMR, POLE, CCP110, EZH2, BUB1B, H2AFX, DONSON, TMPO, CENPE, RBBP7, LIG1, CDK1, MSH2, HELLS, PPM1D, PLK1, SLBP, MELK, DDX39A, DCK, NOP56, PPP1R8, MCM7, DNMT1, MAD2L1, STAG1, RRM2, CDC25A, CDKN1B, EIF2S1, DLGAP5, TR…
Bhattacharjee	small_vs_adeno	HALLMARK_E2F_TARGETS	0.000562114	0.00753466	0.840857	2.46118	0	159	CDKN2C, STMN1, PSIP1, UBE2S, ESPL1, USP1, ILF3, BUB1B, PTTG1, MCM2, LMNB1, HMGB2, CCP110, TUBB, CBX5, LIG1, SPAG5, CCNB2, EZH2, KIF2C, MKI67, TOP2A, DNMT1, SPC25, PPM1D, MCM3, DLGAP5, PCNA, NASP, DEK, POLE, MSH2, RNASEH2A, RFC3, MCM7, TIMELESS, SMC4, H2AFX, PNN, DDX39A, STAG1, CDKN3, PLK1, GINS1, CDK1, PLK4, RAD51C, UNG, SRSF2, H2AFZ, CENPE, CDKN2A, BARD1, RRM2, MELK, TMPO, MAD2L1, TUBG1, SMC1A, …
CCLE	small_vs_adeno	HALLMARK_EPITHELIAL_MESENCHYMAL_TRANSITION	0.00239234	0.00334672	-0.643564	-2.37154	0	196	PDGFRB, FBLN5, COL6A3, OXTR, MXRA5, BMP1, FBLN2, EMP3, COL6A2, BDNF, PLOD1, FBN1, TPM2, MYLK, TGFB1, NOTCH2, ITGA5, PMP22, SERPINE2, ANPEP, LGALS1, SERPINH1, MMP14, MMP2, SPARC, CYR61, LAMC1, ABI3BP, ITGAV, NNMT, GEM, TAGLN, PVR, MYL9, LUM, GREM1, CD44, WNT5A, FLNA, FOXC2, TGM2, FAS, IGFBP3, CALU, GPC1, IGFBP4, TNFRSF11B, NID2, CXCL6, QSOX1, NT5E, TPM4, PLOD3, PLAUR, SERPINE1, VEGFA, LAMA3, COL12…
Pa31	small_vs_adeno	HALLMARK_EPITHELIAL_MESENCHYMAL_TRANSITION	0.00114548	0.00482253	-0.448711	-2.05721	0	196	CD59, TIMP1, MAGEE1, APLP1, SDC1, FLNA, ANPEP, LOX, COMP, TPM1, ENO2, NNMT, PVR, FSTL1, JUN, ITGB5, FMOD, SPARC, ADAM12, FGF2, MMP2, CRLF1, IGFBP2, TAGLN, GADD45B, TGM2, COL16A1, FOXC2, LAMC2, GAS1, COL5A2, VCAM1, GPC1, PLOD2, SNAI2, CYR61, PPIB, SFRP4, VEGFC, FAP, LRRC15, ACTA2, COL1A1, TIMP3, GJA1, COL5A3, TNFRSF11B, SAT1, FN1, COL11A1, MYL9, PLAUR, BGN, COL12A1, LUM, COL5A1, CAPG, COL3A1, DCN,…
GSE94601	small_vs_adeno	HALLMARK_EPITHELIAL_MESENCHYMAL_TRANSITION	0.0138889	0.0238095	-0.425985	-1.65869	0	197	LGALS1, MATN3, FAS, THBS1, MMP1, ECM1, MMP14, JUN, CRLF1, ABI3BP, PLAUR, TGM2, ITGA5, PLOD3, BMP1, PMP22, EMP3, LAMC2, FAP, ITGA2, IL32, FBLN5, LAMC1, MGP, CXCL1, MMP2, ITGAV, COL16A1, COL1A1, TGFBI, DAB2, NT5E, CTGF, COL5A2, COL5A1, HTRA1, MYL9, RHOB, FUCA1, PCOLCE, VIM, LUM, ACTA2, BGN, PLOD1, PDGFRB, LRP1, TIMP3, CALU, SPARC, LAMA2, CDH11, GADD45B, COL6A3, EFEMP2, COL3A1, SERPINH1, NNMT, FSTL3…
Pa35	small_vs_adeno	HALLMARK_EPITHELIAL_MESENCHYMAL_TRANSITION	0.0113314	0.0404694	-0.30118	-1.4075	7	196	ECM1, ENO2, VCAM1, LAMA3, LOXL1, COL5A3, TPM4, SERPINE1, FSTL1, TNC, GEM, COL11A1, COMP, GADD45A, IL6, COL5A2, SAT1, NNMT, CXCL1, COL5A1, ID2, FN1, FOXC2, VEGFA, TPM1, CALU, PTHLH, LAMA2, COL16A1, LUM, IGFBP3, TFPI2, TGM2, PMP22, DAB2, SDC4, SPP1
CCLE	small_vs_adeno	HALLMARK_ESTROGEN_RESPONSE_EARLY	0.00239234	0.00334672	-0.507323	-1.86949	0	196	CELSR1, KLK10, CANT1, CA12, IL6ST, CD44, THSD4, SEC14L2, FOS, PDZK1, TGM2, NADSYN1, FHL2, IGFBP4, SVIL, TFAP2C, DHRS3, MUC1, KRT19, TOB1, KRT18, SFN, GLA, STC2, KRT8, ZNF185, OPN3, KCNK15, MLPH, SYT12, WFS1, AQP3, FLNB, PLA2G16, CCND1, TSKU, BHLHE40, SLC2A1, MYOF, AMFR, ENDOD1, ALDH3B1, BLVRB, RHOD, PTGES, KRT13, P2RY2, PRSS23, B4GALT1, AREG, SEMA3B, CLIC3, WISP2, TFF1
GSE94601	small_vs_adeno	HALLMARK_ESTROGEN_RESPONSE_EARLY	0.0135135	0.0238095	-0.418423	-1.63392	0	196	FLNB, UGCG, HSPB8, OLFML3, LRIG1, SEMA3B, RRP12, SLC9A3R1, SYBU, TOB1, B4GALT1, FRK, SFN, PTGES, TSKU, TGIF2, HES1, WISP2, SCNN1A, ASB13, ABCA3, RAB17, BLVRB, NADSYN1, AQP3, RAB31, KCNK5, ADCY9, FOS, RHOD, FASN, ENDOD1, CLIC3, CISH, PAPSS2, DHRS3, WFS1, MYOF, KRT19, ELF3, IGFBP4, NBL1, KRT8, ELF1, MUC1, CCND1, BHLHE40, WWC1, CLDN7, MLPH
CCLE	small_vs_adeno	HALLMARK_ESTROGEN_RESPONSE_LATE	0.0023753	0.00334672	-0.510213	-1.88752	0	198	LSR, TPBG, TJP3, NAB2, PKP3, SERPINA1, PAPSS2, ALDH3A2, DNAJC1, RAB31, MOCS2, SLC22A5, SLC7A5, ISG20, CAV1, KLK10, ETFB, CA12, IL6ST, CD44, ACOX2, FOS, CA2, PDZK1, IGFBP4, TFAP2C, KRT19, TOB1, SFN, GLA, TSTA3, AGR2, CD9, OPN3, GALE, WFS1, FLNB, PLA2G16, CCND1, CYP4F11, MYOF, TST, AMFR, ALDH3B1, SERPINA5, UGDH, BLVRB, PTGES, KRT13, TNNC1, PRSS23, AREG, BATF, SEMA3B, CLIC3, GJB3, TFPI2, S100A9, ZFP…
CCLE	small_vs_adeno	HALLMARK_FATTY_ACID_METABOLISM	0.00213675	0.00334672	-0.477303	-1.71457	0	157	HSD17B11, D2HGDH, MCEE, BMPR1B, SDHC, EPHX1, PCBD1, ALDH3A2, IL4I1, SUCLG1, CPOX, TDO2, LGALS1, CRYZ, SLC22A5, UROS, CBR3, CBR1, ECHS1, GABARAPL1, ACADVL, HADHB, BLVRA, CA2, PSME1, REEP6, GRHPR, ME1, PRDX6, NBN, ACSL5, LDHA, DECR1, OSTC, ACSM3, ALDOA, VNN1, IDH1, G0S2, RETSAT, UGDH, ACAA1, SUCLG2, S100A10, ALDH3A1
GSE94601	small_vs_adeno	HALLMARK_FATTY_ACID_METABOLISM	0.00892857	0.0238095	-0.41349	-1.56803	0	157	ME1, ACADVL, ALDH1A1, LGALS1, NTHL1, UROS, ACADS, BLVRA, ACSM3, CBR1, CRAT, ACSL1, UROD, HMGCL, UGDH, ECH1, LTC4S, MLYCD, INMT, GPD1, METAP1, PDHB, AOC3, HPGD, EPHX1, ALDH3A2, REEP6, IDH1, HSD17B4, CRYZ, GABARAPL1, SUCLG2, FASN, PRDX6, RETSAT, ACAA1, DHCR24, HADHB, S100A10, MAOA
Bhattacharjee	small_vs_adeno	HALLMARK_FATTY_ACID_METABOLISM	0.0037594	0.0139237	-0.415717	-1.54942	0	136	YWHAH, CBR1, NBN, LTC4S, ACOT2, LDHA, TDO2, DHCR24, NTHL1, G0S2, CRAT, METAP1, IDH3G, CRYZ, ACADS, ACSL4, GABARAPL1, ERP29, LGALS1, ETFDH, UROS, SUCLG2, FASN, UROD, GRHPR, DLD, PDHB, SDHC, SDHD, GLUL, ACAA1, NSDHL, ACOX1, ECH1, CPOX, ALDH3A2, EPHX1, MAOA, ACSL1, HSD17B4, BLVRA, HADHB, DECR1, ALDOA, MGLL, ACADVL, ECHS1, UGDH, PRDX6, IDH1, PCBD1, S100A10
Pa31	small_vs_adeno	HALLMARK_FATTY_ACID_METABOLISM	0.0126582	0.0287687	-0.320195	-1.41642	10	155	RDH16, YWHAH, METAP1, LDHA, ME1, CPT2, CYP1A1, ALDH3A2, GAPDHS, PCBD1, ACO2, CEL, ENO2, NSDHL, PRDX6, MAOA, GCDH, ACOX1, RAP1GDS1, MIF, HSD17B7, VNN1, ALDOA, HMGCS2, DECR1, CYP4A11, IDH3G, NCAPH2, GSTZ1, ALAD, ADIPOR2, BMPR1B, ERP29, IDH1, CIDEA, G0S2, ACADVL, EPHX1, LTC4S, GABARAPL1, MDH2, LGALS1
CCLE	small_vs_adeno	HALLMARK_G2M_CHECKPOINT	0.0012747	0.00334672	0.478104	1.54372	1	193	HMGN2, CASP8AP2, ILF3, SMC1A, STMN1, CDKN2C, NASP, E2F2, SRSF10, SFPQ, GINS2, EZH2, MCM2, CENPF, POLE, FANCC, LMNB1, PDS5B, CDC7, FBXO5, RAD54L, TNPO2, CBX1, CDKN1B, RBM14, CCNF, SMC2, TMPO, ATRX, MCM3, HNRNPU, E2F1, POLA2, RPS6KA5, INCENP, CHAF1A, LIG3, ATF5, RPA2, E2F3, SMARCC1, MTF2, HNRNPD, CTCF, KIF15, WRN, TFDP1, NUMA1, PAPD7, NUSAP1, LBR, TTK, H2AFV, STIL, UBE2S, RAD21, BIRC5, SRSF1, KIF4A…
Pa35	small_vs_adeno	HALLMARK_G2M_CHECKPOINT	0.000775194	0.00891583	0.444041	1.97166	0	192	STMN1, H2AFV, HSPA8, SLC38A1, ATF5, UBE2S, MTF2, RACGAP1, CENPF, CUL4A, CKS2, EZH2, SYNCRIP, SS18, CDK4, UCK2, HNRNPU, INCENP, TFDP1, ODF2, CCNT1, ARID4A, TPX2, MCM2, TLE3, NCL, MEIS2, RAD23B, LBR, CCNB2, PRPF4B, SMARCC1, KIF15, BARD1, SRSF1, KIF5B, EXO1, PTTG1, CUL5, RAD54L, TMPO, PLK4, E2F3, CDC45, TACC3, SAP30, GINS2, TOP2A, E2F1, SMC2, DDX39A, CDC25B
GSE94601	small_vs_adeno	HALLMARK_G2M_CHECKPOINT	0.000517866	0.00457875	0.784275	2.18916	0	198	HMGN2, FBXO5, H2AFV, CDKN2C, E2F2, STMN1, FANCC, MKI67, KIF11, SMC2, ESPL1, NDC80, NUSAP1, BUB3, RACGAP1, HMMR, CDC7, POLE, EZH2, H2AFX, TMPO, CENPE, SAP30, CDK1, CHAF1A, PLK1, CENPF, DDX39A, CBX1, STIL, PAPD7, SRSF10, MAD2L1, STAG1, CDC45, CDC25A, RAD54L, CDKN1B, KIF20B, TRA2B, NASP, INCENP, PRC1, TTK, KIF23, MARCKS, RAD21, EXO1, ILF3, RPA2, UBE2S, BUB1, ORC6, TNPO2, TFDP1, PTTG1, GINS2, H2AFZ, …
Pa31	small_vs_adeno	HALLMARK_G2M_CHECKPOINT	0.000886525	0.00482253	0.537117	2.33904	0	192	STMN1, MNAT1, HIF1A, SRSF10, FOXN3, SFPQ, HMGN2, SS18, CCNA2, CCNB2, CHEK1, CUL5, EZH2, CDKN3, MTF2, RBL1, MKI67, MYBL2, CUL1, H2AFV, TOP1, SMC4, CDK1, MARCKS, KIF5B, ARID4A, TOP2A, CKS1B, SRSF1, CDC25B, AMD1, DKC1, KPNA2, HNRNPU, STIL, SLC7A5, CDKN1B, CDC27, HSPA8, DBF4, E2F4, TPX2, PRC1, SLC38A1, RAD23B, PRMT5, PTTG1, RBM14, KIF23, RPS6KA5, CKS2, CHAF1A, AURKB, SMAD3, CDK4, DDX39A, SYNCRIP, HNR…
Bhattacharjee	small_vs_adeno	HALLMARK_G2M_CHECKPOINT	0.000552792	0.00753466	0.810447	2.40085	0	177	CDKN2C, STMN1, HMGN2, UBE2S, TROAP, ESPL1, CENPF, ILF3, PTTG1, MCM2, LMNB1, ATF5, NDC80, RAD54L, CCNB2, EZH2, KIF2C, MKI67, TOP2A, TTK, MCM3, CDC7, KIF11, E2F1, KPNB1, NASP, SRSF10, H2AFV, POLE, SMC4, H2AFX, KIF23, DDX39A, NEK2, STAG1, CBX1, CDKN3, PLK1, EXO1, CHAF1A, MNAT1, MEIS2, CDK1, PLK4, CENPA, TPX2, DTYMK, SRSF2, BUB1, H2AFZ, TFDP1, MTF2, PAPD7, CENPE, BARD1, SFPQ, TMPO, MAD2L1, SMC1A, BIR…
CCLE	small_vs_adeno	HALLMARK_GLYCOLYSIS	0.00240964	0.00334672	-0.530131	-1.95505	0	197	TPBG, DSC2, PLOD1, GMPPB, MERTK, SDHC, SOD1, GYS1, RPE, PPIA, PGAM1, GCLC, CHST4, DDIT4, ISG20, ECD, CITED2, GFPT1, P4HA1, CHPF2, CD44, B4GALT4, GPR87, PYGB, XYLT2, NOL3, IGFBP3, GALK2, ME1, GPC1, PFKP, P4HA2, QSOX1, NT5E, PMM2, RBCK1, CHPF, TSTA3, TGFA, LDHA, PYGL, ANG, STC2, UGP2, VEGFA, MET, TALDO1, ALG1, IDUA, AGRN, EXT1, B4GALT7, ADORA2B, HDLBP, CTH, ALDOA, SDC1, HSPA5, GALE, RARS, GMPPA, G6…
Bhattacharjee	small_vs_adeno	HALLMARK_GLYCOLYSIS	0.00469484	0.0139237	-0.38549	-1.46569	0	162	SLC25A10, GALK2, EXT2, ANG, B3GNT3, RARS, CAPN5, PLOD1, SOD1, DSC2, PSMC4, FUT8, PC, CITED2, P4HA1, DLD, ELF3, GNPDA1, SDHC, NT5E, TXN, PGAM1, NSDHL, GYS1, VEGFA, PYGL, TGFBI, ENO1, GLRX, GPC4, NOL3, ADORA2B, ECD, QSOX1, CHPF, TSTA3, PYGB, SLC35A3, GOT2, COPB2, TALDO1, ALDOA, IER3, KDELR3, GFPT1, P4HA2, HSPA5, IDH1, PMM2, GALE, AGRN, SDC1, HDLBP
GSE94601	small_vs_adeno	HALLMARK_GLYCOLYSIS	0.0138889	0.0238095	-0.348872	-1.35843	0	197	ENO1, CHST12, TPST1, TSTA3, TGFA, B3GNT3, RBCK1, TGFBI, NT5E, ALDH7A1, COL5A1, CITED2, B4GALT1, CAPN5, ADORA2B, KDELR3, CYB5A, B4GALT7, ANG, PLOD1, LHPP, COPB2, CHPF2, IDH1, GLRX, CHPF, GFPT1, BPNT1, COG2, PMM2, IDUA, GPC4, QSOX1, ELF3, SLC16A3, EXT1, XYLT2, IER3, IL13RA1
CCLE	small_vs_adeno	HALLMARK_HEDGEHOG_SIGNALING	0.0374707	0.0468384	0.576386	1.46174	47	35	CRMP1, CDK5R1, SLIT1, RTN1, CNTFR, HEY2
Bhattacharjee	small_vs_adeno	HALLMARK_HEDGEHOG_SIGNALING	0.00933238	0.0233309	0.723425	1.73067	12	32	CRMP1, SCG2, RTN1, L1CAM, NRCAM, SLIT1, CDK5R1, NF1, VLDLR
GSE94601	small_vs_adeno	HALLMARK_HEDGEHOG_SIGNALING	0.000641026	0.00457875	0.803029	1.88151	0	35	CDK5R1, CNTFR, CRMP1, RTN1, NRCAM, SCG2, L1CAM
CCLE	small_vs_adeno	HALLMARK_HEME_METABOLISM	0.00230415	0.00334672	-0.380951	-1.40798	0	192	SDCBP, BSG, MARCH2, TRIM10, CAT, KHNYN, SLC6A9, MGST3, GCLC, HTATIP2, CPOX, HEBP1, ALDH1L1, UROS, TFRC, SLC22A4, OPTN, YPEL5, HMBS, MOCOS, BLVRA, CA2, LAMP2, NR3C1, CDR2, P4HA2, SLC25A37, MAP2K3, CCND3, C3, SLC30A1, SLC10A3, AQP3, NFE2, GCLM, SLC7A11, ELL2, CTSB, SLC2A1, LRP10, CTSE, SMOX, ENDOD1, BLVRB, CAST, PDZK1IP1, ABCG2
CCLE	small_vs_adeno	HALLMARK_HYPOXIA	0.00230415	0.00334672	-0.526747	-1.94683	0	192	CYR61, MAFF, ISG20, NFIL3, MT1E, NDRG1, TIPARP, TES, CAV1, GAPDH, PPP1R3C, CITED2, MYH9, PLAC8, P4HA1, STBD1, CA12, FOS, SLC25A1, TGM2, IGFBP3, GRHPR, PRDX5, B4GALNT2, GPC1, PFKP, NR3C1, P4HA2, PFKFB3, PLAUR, SERPINE1, LDHA, STC2, UGP2, VEGFA, IGFBP1, SLC6A6, EXT1, ADORA2B, EFNA1, HDLBP, SDC4, ALDOA, HSPA5, KLF6, ANXA2, MT2A, PPP1R15A, DUSP1, TNFAIP3, F3, EGFR, GLRX, HMOX1, BHLHE40, SLC2A1, KDELR…
GSE94601	small_vs_adeno	HALLMARK_HYPOXIA	0.012987	0.0238095	-0.4283	-1.6774	0	195	DCN, IGFBP3, PFKFB3, PAM, CAV1, HS3ST1, ISG20, HMOX1, IL6, MYH9, SLC2A3, PRDX5, FOSL2, SLC6A6, TPST2, GYS1, NDST1, JUN, PLAUR, TGM2, ZNF292, ANXA2, PRKCDBP, ENO1, GBE1, TGFB3, CP, NDST2, STBD1, TGFBI, PPP1R3C, CTGF, COL5A1, CITED2, ADORA2B, KDELR3, LXN, PPP1R15A, BGN, F3, WISP2, DUSP1, GLRX, PGM1, NDRG1, KLF6, PTRF, ERRFI1, GAA, FOS, FBP1, ILVBL, ZFP36, CYR61, GPC4, SELENBP1, S100A4, EXT1, IER3, …
Pa35	small_vs_adeno	HALLMARK_HYPOXIA	0.00285714	0.0142857	-0.335315	-1.55655	1	193	PYGM, HMOX1, KDELR3, IGFBP1, TGFB3, LDHA, HOXB9, GBE1, ENO2, TES, NDST2, LALBA, SERPINE1, PPARGC1A, DDIT4, S100A4, DDIT3, IL6, CAV1, ATF3, ANGPTL4, PPP1R15A, COL5A1, RORA, PDK1, F3, SELENBP1, GCNT2, TMEM45A, UGP2, VEGFA, BHLHE40, PGK1, SLC2A5, NFIL3, IGFBP3, ANXA2, CASP6, TGM2, TPBG, WSB1, GRHPR, GAPDHS, PFKL, HDLBP, SDC4, CP
Pa31	small_vs_adeno	HALLMARK_HYPOXIA	0.00570776	0.0158912	-0.324247	-1.48556	4	193	STC1, NFIL3, LOX, B3GALT6, ENO2, MAFF, JUN, ENO1, GLRX, WISP2, LXN, SRPX, SLC6A6, GPC3, PKP1, NAGK, KLF6, MIF, TGM2, ALDOA, PIM1, FOS, ADORA2B, BCL2, GAPDH, CDKN1C, SIAH2, GPC1, PFKP, CYR61, NDST2, BHLHE40, PKLR, TMEM45A, HEXA, SLC2A1, PFKFB3, HDLBP, ALDOC, ALDOB, PLAUR, KDELR3, BGN, B4GALNT2, WSB1, CAV1, COL5A1, IER3, DCN
CCLE	small_vs_adeno	HALLMARK_IL2_STAT5_SIGNALING	0.00240385	0.00334672	-0.548833	-2.02179	0	195	TNFRSF9, SLC2A3, SLC1A5, PRNP, ETV4, COL6A1, GPR65, PTRH2, NCOA3, MAFF, SPRED2, GABARAPL1, NFIL3, ITGA6, ITGAV, NDRG1, BCL2L1, RNH1, SPRY4, SWAP70, P4HA1, TNFRSF21, CD44, IFITM3, IL18R1, CXCL10, CA2, TGM2, EMP1, IFNGR1, PLSCR1, SLC39A8, TNFRSF1B, CST7, FURIN, CDCP1, GBP4, IKZF2, DHRS3, ST3GAL4, MUC1, NT5E, GSTO1, SERPINB6, LIF, MYO1C, SELL, GPX4, PTGER2, LTB, IL4R, CCND3, NRP1, AHNAK, HOPX, CSF1,…
GSE94601	small_vs_adeno	HALLMARK_IL2_STAT5_SIGNALING	0.012987	0.0238095	-0.447814	-1.75383	0	195	SELP, SLC2A3, MYO1C, ALCAM, MYC, SLC1A5, ECM1, AHR, CSF2, TGM2, GLIPR2, CKAP4, PTGER2, P2RX4, ETV4, COL6A1, LRIG1, IKZF4, ITGAV, NT5E, PRKCH, GUCY1B3, SHE, BATF, SWAP70, SLC29A2, RHOB, TNFRSF1B, FURIN, CTSZ, CCND3, ANXA4, CD81, MAP3K8, NDRG1, KLF6, GABARAPL1, GADD45B, IFNGR1, FAH, RNH1, IGF2R, CISH, TNFSF10, DHRS3, GALM, IL4R, TNFRSF21, EMP1, MUC1, BHLHE40, IFITM3
Pa31	small_vs_adeno	HALLMARK_IL2_STAT5_SIGNALING	0.00226501	0.00808931	-0.34628	-1.58988	1	195	GPX4, HUWE1, ST3GAL4, ARL4A, SPRED2, ITGAV, RGS16, FAM126B, IL1RL1, TRAF1, ITGA6, PRNP, ITIH5, P4HA1, HIPK2, TNFRSF9, DHRS3, SYNGR2, IL2RA, MAP3K8, GALM, CCND3, CYFIP1, PLEC, AHNAK, IKZF2, APLP1, PTRH2, NFIL3, CSF1, MAFF, SLC1A5, CD81, UCK2, HOPX, PUS1, GLIPR2, ALCAM, KLF6, GADD45B, CSF2, TGM2, MXD1, NOP2, IKZF4, IL3RA, PIM1, TNFRSF21, BATF, ADAM19, BCL2, IRF4, CDKN1C, TNFSF11, NRP1, BHLHE40, RNH…
Pa35	small_vs_adeno	HALLMARK_IL2_STAT5_SIGNALING	0.00854701	0.0328731	-0.31071	-1.44735	5	195	AGER, SOCS1, TNFRSF9, PTGER2, GUCY1B3, SYNGR2, HIPK2, IL10, SHE, CD83, CST7, RORA, CISH, CCR4, TIAM1, CDC42SE2, GLIPR2, PLSCR1, UMPS, BHLHE40, FURIN, ODC1, NFIL3, CSF1, AHR, TGM2, NCOA3, MUC1, MAPKAPK2, IL10RA, IFITM3, WLS, SPP1
CCLE	small_vs_adeno	HALLMARK_IL6_JAK_STAT3_SIGNALING	0.00173913	0.00334672	-0.6785	-2.23087	0	86	TLR2, TGFB1, STAT3, BAK1, IL2RG, STAM2, STAT1, TNFRSF21, IL6ST, CD44, IL18R1, CXCL10, IFNGR1, FAS, TNFRSF1B, PF4, LTB, IL4R, CD9, LTBR, IRF1, CRLF2, CSF1, MYD88, IL15RA, IL1R1, OSMR, CSF2, IL1B, MAP3K8, CD38, HMOX1, TNFRSF12A, TNFRSF1A, CSF2RA, IL1R2, IL6, CXCL3, CXCL1
GSE94601	small_vs_adeno	HALLMARK_IL6_JAK_STAT3_SIGNALING	0.00803213	0.0238095	-0.504117	-1.75988	1	87	HMOX1, GRB2, IL6, CD14, ACVRL1, FAS, JUN, CSF3R, CSF2, CXCL1, TNFRSF1B, OSMR, IRF9, IFNGR2, MAP3K8, A2M, STAT3, STAT2, PDGFC, IFNGR1, IL10RB, LTBR, MYD88, IL1R1, IL4R, TNFRSF12A, TNFRSF21, IL13RA1, TNFRSF1A
Bhattacharjee	small_vs_adeno	HALLMARK_IL6_JAK_STAT3_SIGNALING	0.00257069	0.0139237	-0.481062	-1.62996	0	79	OSMR, MYD88, IFNGR1, STAT3, CD9, IL1R1, IL4R, TNFRSF1A
CCLE	small_vs_adeno	HALLMARK_INFLAMMATORY_RESPONSE	0.00235294	0.00334672	-0.622979	-2.29905	0	194	ATP2B1, AXL, CD69, PCDH7, CD14, SCARF1, TNFSF10, IL18RAP, P2RX4, SPHK1, BST2, TPBG, EMP3, OSM, TNFRSF9, HBEGF, CX3CL1, TLR2, ITGA5, ABI1, MMP14, ADRM1, SRI, HRH1, RTP4, RELA, CXCR6, CMKLR1, IL7R, NMI, PVR, IL18R1, CCL24, CXCL10, HIF1A, CCL2, TNFRSF1B, TNFAIP6, NFKB1, CCRL2, LPAR1, GPR132, CXCL6, C5AR1, LY6E, CSF3, PLAUR, SERPINE1, TAPBP, ICAM1, LIF, SELL, RHOG, ABCA1, MET, PTGER2, TNFSF15, SLC31A…
Pa35	small_vs_adeno	HALLMARK_INFLAMMATORY_RESPONSE	0.00140056	0.00891583	-0.397544	-1.86036	0	197	IL1A, MMP14, NFKB1, IFITM1, CXCR6, LYN, CCR7, CD82, RIPK2, OSMR, PDE4B, TNFSF10, LCP2, PDPN, HRH1, SLC11A2, PROK2, CCL7, SERPINE1, TNFRSF9, PTGER2, ATP2C1, PCDH7, CXCL9, PTAFR, AQP9, CCRL2, IL6, IL10, ITGB8, IL7R, IRAK2, FZD5, F3, TAPBP, LTA, NFKBIA, CLEC5A, CD14, SRI, TNFSF9, LAMP3, ROS1, SLC28A2, C5AR1, GPR132, CCL17, IL1R1, SGMS2, IL15RA, RGS1, CSF1, TLR3, LPAR1, AHR, CYBB, TPBG, ABCA1, IL10RA…
GSE94601	small_vs_adeno	HALLMARK_INFLAMMATORY_RESPONSE	0.0138889	0.0238095	-0.471192	-1.83472	0	197	FZD5, CCL17, HBEGF, MARCO, IL6, IL12B, RELA, TNFSF9, PDPN, C3AR1, CD14, ABCA1, FPR1, IRAK2, PTGIR, MYC, PTGER4, MMP14, AHR, CSF3R, PLAUR, CCL22, ITGA5, NOD2, PTAFR, SLC4A4, IL7R, NAMPT, EMP3, PTGER2, RNF144B, P2RX4, LAMP3, CALCRL, CCL2, RAF1, RHOG, SLC31A1, AXL, TLR3, ROS1, ADORA2B, SLC11A2, TNFRSF1B, BST2, CCL20, CX3CL1, F3, OSMR, ICAM1, IFNGR2, KLF6, SGMS2, OLR1, EDN1, RIPK2, LDLR, GNA15, LY6E,…
Pa31	small_vs_adeno	HALLMARK_INFLAMMATORY_RESPONSE	0.00114679	0.00482253	-0.393318	-1.80547	0	197	CD40, SPHK1, BEST1, PVR, PTGIR, CSF1, STAB1, CSF3, RELA, TACR1, RHOG, NDP, GPC3, LY6E, LCK, RASGRP1, KLF6, PIK3R5, C3AR1, MXD1, HBEGF, FZD5, IL1A, ADORA2B, IL7R, BST2, IRF1, MEP1A, AHR, TNFSF10, EREG, LDLR, SRI, PTAFR, NMUR1, LTA, GPR183, IL4R, LYN, CCL2, LCP2, SCN1B, PLAUR, DCBLD2, MET, EMP3, RGS1
Bhattacharjee	small_vs_adeno	HALLMARK_INFLAMMATORY_RESPONSE	0.00520833	0.0139237	-0.389897	-1.48657	0	176	STAB1, ITGA5, FZD5, IL15RA, IL7R, LAMP3, C3AR1, CD14, LPAR1, NMI, CSF3R, CCL20, APLNR, ABI1, PLAUR, KLF6, RHOG, PTPRE, CX3CL1, TIMP1, CCL22, P2RY2, SLC11A2, MARCO, TNFSF10, TLR2, EMP3, NAMPT, IFNGR2, IRF7, P2RX4, BST2, NFKB1, ICAM1, HRH1, HPN, IFITM1, LY6E, LYN, ADORA2B, TAPBP, SLC31A1, AHR, NFKBIA, OSMR, ADRM1, CD55, F3, GNA15, IL1R1, IL4R
CCLE	small_vs_adeno	HALLMARK_INTERFERON_ALPHA_RESPONSE	0.00169492	0.00334672	-0.763587	-2.55575	0	93	UBE2L6, SAMD9, PARP12, HLA-C, IL7, STAT2, IRF7, TRIM14, IRF9, PARP9, UBA7, IFIH1, ELF1, BST2, WARS, IFI44L, PSMA3, EPSTI1, LAP3, IFI44, LPAR6, PROCR, OGFR, DHX58, LGALS3BP, SLC25A28, TRIM5, PSMB8, ISG20, RTP4, IFI35, NMI, PSMB9, TAP1, MX1, IFITM3, CXCL10, TRIM21, TRIM25, PSME1, GBP2, PARP14, PLSCR1, ISG15, IFITM2, SP110, CCRL2, GBP4, LY6E, SELL, IFIT2, C1S, IL4R, OASL, B2M, IRF1, HERC6, CSF1, DDX…
GSE94601	small_vs_adeno	HALLMARK_INTERFERON_ALPHA_RESPONSE	0.0044843	0.0186846	-0.692343	-2.41205	0	94	IFIT2, OAS1, TAP1, RNF31, EPSTI1, C1S, ISG20, LPAR6, OGFR, SAMD9L, MOV10, IFI30, IFIH1, CASP1, BATF2, NCOA7, MX1, LAMP3, PARP9, B2M, PROCR, CD74, PARP12, UBA7, DHX58, IFI27, BST2, ISG15, HERC6, FAM46A, TRIM21, IRF9, TRIM5, TMEM140, GBP2, STAT2, RIPK2, LY6E, IFITM1, IL4R, ELF1, PARP14, LGALS3BP, IFITM3, IFITM2
Bhattacharjee	small_vs_adeno	HALLMARK_INTERFERON_ALPHA_RESPONSE	0.00226757	0.0139237	-0.616408	-2.05284	0	69	LAMP3, IFI44, TAP1, NMI, ISG15, PSME2, IFI35, OAS1, MX1, PLSCR1, ELF1, TXNIP, IFI27, TRIM14, HLA-C, ADAR, UBA7, IRF7, PROCR, OGFR, BST2, SP110, CD74, IFITM1, LY6E, PSMB8, C1S, IFITM3, LGALS3BP, IL4R
Pa31	small_vs_adeno	HALLMARK_INTERFERON_ALPHA_RESPONSE	0.00333333	0.0111111	-0.395185	-1.62292	2	93	TRIM5, UBE2L6, GMPR, IRF2, IFITM2, SAMD9, TXNIP, CASP8, EPSTI1, HERC6, CXCL11, WARS, PARP14, PSME2, ISG15, MX1, SAMD9L, SP110, PSMB8, CSF1, TRIM21, LY6E, C1S, PROCR, GBP2, FAM46A, IFIT2, OAS1, STAT2, HLA-C, BST2, IFI35, OGFR, PARP12, IRF1, LAP3, IFITM3, PARP9, IL4R, CD74
Pa35	small_vs_adeno	HALLMARK_INTERFERON_ALPHA_RESPONSE	0.0074813	0.0311721	-0.377494	-1.59479	5	93	CASP1, GBP2, STAT2, PLSCR1, PARP14, CD47, LAMP3, TRIM5, IFI44, IFITM2, PNPT1, TAP1, CSF1, B2M, GMPR, TXNIP, BST2, IFITM3
CCLE	small_vs_adeno	HALLMARK_INTERFERON_GAMMA_RESPONSE	0.00240385	0.00334672	-0.732803	-2.6995	0	195	UBE2L6, PLA2G4A, PARP12, FCGR1A, DDX58, TOR1B, BANK1, IL7, IDO1, SSPN, SELP, PNP, ZBP1, STAT2, IRF7, LATS2, TRIM14, IRF9, CD69, TNFSF10, IFIH1, METTL7B, BST2, SOCS3, WARS, HLA-G, IFI44L, C1R, HLA-A, PSMA3, EPSTI1, STAT3, LAP3, IFI44, TNFAIP2, SRI, OGFR, DHX58, LGALS3BP, NCOA3, OAS3, SLC25A28, PSMB8, ISG20, RTP4, IFI35, CMKLR1, SPPL2A, STAT1, NMI, PSMB9, HLA-B, TAP1, APOL6, MX1, IFITM3, NLRC5, CXC…
GSE94601	small_vs_adeno	HALLMARK_INTERFERON_GAMMA_RESPONSE	0.0138889	0.0238095	-0.604433	-2.35353	0	197	SAMHD1, OGFR, SAMD9L, SELP, RIPK1, IDO1, FPR1, FAS, SSPN, IFI30, IFIH1, CASP1, PLA2G4A, BATF2, NAMPT, MX1, B2M, CD74, PARP12, CCL2, RBCK1, SERPING1, PTGS2, SPPL2A, LATS2, DHX58, IFI27, PSMB10, BST2, ISG15, HERC6, NOD1, ICAM1, METTL7B, TRIM21, IRF9, ST3GAL5, MX2, VAMP5, STAT3, ZNFX1, STAT2, HLA-B, RIPK2, LY6E, HLA-DMA, TNFSF10, MYD88, ARID5B, NFKB1, CFB, IL4R, NFKBIA, PARP14, LGALS3BP, MVP, VAMP8,…
Bhattacharjee	small_vs_adeno	HALLMARK_INTERFERON_GAMMA_RESPONSE	0.00458716	0.0139237	-0.538015	-2.04972	0	160	PTPN6, TAP1, JAK2, NMI, ISG15, MT2A, PSME2, IFI35, MX2, MX1, SOD2, PLSCR1, SERPING1, TXNIP, CFH, IFI27, TRIM14, PLA2G4A, HLA-B, ADAR, TNFSF10, NAMPT, IRF7, OGFR, BST2, NFKB1, HLA-DMA, PSMB10, ICAM1, SP110, CD74, LY6E, HLA-G, HLA-A, PSMB8, C1R, C1S, CASP7, ST3GAL5, TAPBP, CASP4, NFKBIA, MYD88, ARID5B, CFB, STAT3, UPP1, IFITM3, LGALS3BP, IL4R, MVP, VAMP8
Pa35	small_vs_adeno	HALLMARK_INTERFERON_GAMMA_RESPONSE	0.00141643	0.00891583	-0.408196	-1.90761	0	196	GPR18, VAMP8, MX2, IRF8, SP110, PML, CIITA, CSF2RB, NFKB1, C1S, RIPK2, MVP, PDE4B, TNFSF10, IFIH1, LCP2, PSMB10, ARL4A, PTPN2, SOCS3, RIPK1, VCAM1, FGL2, IFI27, SAMD9L, CCL7, CFB, SOCS1, PSME1, CXCL9, MARCH1, IL6, EIF4E3, SECTM1, NUP93, PSMA2, HLA-DMA, TAPBP, CASP1, NFKBIA, HLA-DQA1, GZMA, STAT2, SRI, IFNAR2, PLSCR1, PARP14, IDO1, PTPN1, IFIT1, IFI44, IFITM2, PNPT1, IL15RA, TAP1, JAK2, B2M, SAMHD…
Pa31	small_vs_adeno	HALLMARK_INTERFERON_GAMMA_RESPONSE	0.00114548	0.00482253	-0.351784	-1.61283	0	196	HERC6, HLA-DRB1, ZBP1, HLA-DQA1, CXCL11, WARS, PARP14, PSME2, STAT4, MTHFD2, ISG15, MX1, ISOC1, CIITA, CASP7, SAMD9L, C1R, CD274, HLA-B, CD40, ZNFX1, SP110, PSMB8, OAS3, TRIM21, LY6E, C1S, PTGS2, GPR18, IFIT2, PIM1, PELI1, STAT2, VCAM1, MX2, IRF4, BST2, IFI35, PFKP, CFH, OGFR, PARP12, HLA-DMA, IRF1, SOD2, SOCS1, LAP3, VAMP5, TNFSF10, SRI, MVP, IFITM3, CASP4, HLA-A, TOR1B, MARCH1, IL4R, CCL2, LCP2…
Bhattacharjee	small_vs_adeno	HALLMARK_KRAS_SIGNALING_DN	0.0179502	0.0407959	0.505817	1.46014	30	133	CELSR2, BARD1, IGFBP2, TFAP2B, YPEL1, GPR19, KCNQ2, KRT1, FSHB, SLC12A3, SHOX2, HTR1B, SLC6A3, CCNA1, UGT2B17, GPR3, P2RX6, CALCB, SNCB, NPHS1, TG, GP1BA, IFNG, CYP11B2, PAX4, EPHA5, SLC16A7, PDE6B, NOS1, GAMT, SYNPO, ABCB11, PROP1, CCR8, NR6A1, ADRA2C, SOX10, KCNMB1, SPHK2, TLX1, BMPR1B, TSHB, RGS11, IL12B, KCNN1, PTGFR, DTNB, CKM, CPA2, COL2A1, SLC38A3, MTHFR, CDH16, HTR1D
GSE94601	small_vs_adeno	HALLMARK_KRAS_SIGNALING_DN	0.00156413	0.00868961	0.554659	1.54423	2	192	GPR19, CNTFR, CPA2, NTF3, NGB, RIBC2, CDKAL1, YPEL1, DCC, TEX15, CELSR2, CCNA1, GP1BA, ACTC1, H2AFY2, KLHDC8A, OXT, BARD1, SNN, NUDT11, ITIH3, TCL1A, SNCB, GPR3
CCLE	small_vs_adeno	HALLMARK_KRAS_SIGNALING_UP	0.0023753	0.00334672	-0.497612	-1.83639	0	189	ETV4, SPRY2, PTPRR, PLEK2, PDCD1LG2, JUP, IL2RG, LAPTM5, NR1H4, TRIB1, PSMB8, ITGBL1, CMKLR1, IL7R, GPNMB, DUSP6, GNG11, GALNT3, CROT, CXCL10, CA2, EMP1, TNFRSF1B, IGFBP3, ANO1, ENG, PLAUR, LIF, LY96, NRP1, CFH, CFB, FUCA1, IL1RL2, SPP1, BTC, TFPI, PPP1R15A, PPBP, CSF2, IL1B, TNFAIP3, DCBLD2, PTGS2, GLRX, BIRC3, G0S2, PLAT, SLPI, CCL20, GFPT2, MPZL2, ITGB2, ITGA2, CSF2RA, KCNN4, ANGPTL4, PIGR, HK…
Pa31	small_vs_adeno	HALLMARK_KRAS_SIGNALING_UP	0.00906002	0.0226501	-0.316028	-1.45099	7	195	PLAT, HKDC1, LAT2, MPZL2, GNG11, JUP, PLEK2, MAP4K1, IKZF1, PSMB8, WDR33, PECAM1, SCG5, GLRX, ST6GAL1, F13A1, CSF2, PTGS2, C3AR1, DOCK2, HBEGF, CD37, BIRC3, GABRA3, PCP4, SOX9, IL7R, NRP1, CFH, USP12, ALDH1A2, MAFB, EREG, EMP1, FCER1G, CIDEA, IL2RG, AMMECR1, LAPTM5, TMEM176B, G0S2, EPB41L3, GFPT2, MALL, SCN1B, PLAUR, DCBLD2, PRDM1, SPP1
Pa31	small_vs_adeno	HALLMARK_MITOTIC_SPINDLE	0.000886525	0.00482253	0.402595	1.75922	0	198	CKAP5, PREX1, EPB41, CYTH2, RFC1, CCNB2, PDLIM5, ARHGEF12, PCM1, STK38L, CDC42, SMC4, CDK1, MARCKS, RANBP9, KIF5B, TIAM1, TOP2A, KLC1, NET1, ARHGAP5, ARFGEF1, CRIPAK, NEDD9, SEPT9, YWHAE, CDC27, RALBP1, DLG1, FARP1, TUBA4A, SORBS2, HDAC6, TPX2, HOOK3, PPP4R2, PRC1, RAPGEF5, KIF23, MYH9, MYH10, FBXO5, BRCA2, KIF22, SASS6, UXT, AURKA, ARHGEF11, DYNLL2, BIN1, ABL1, KIF1B, ABR, RASA1, SMC3, NOTCH2, C…
Bhattacharjee	small_vs_adeno	HALLMARK_MITOTIC_SPINDLE	0.000569801	0.00753466	0.627208	1.82611	0	150	ESPL1, CENPF, LMNB1, NDC80, CCNB2, KIF2C, TOP2A, TTK, DLGAP5, KIF11, SMC4, KIF23, NEK2, TIAM1, PLK1, KNTC1, WASF1, CDK1, TPX2, BUB1, CENPE, CKAP5, SMC1A, BIRC5, ALMS1, CEP250, PCNT, DLG1, SAC3D1, ARHGEF7, BRCA2, ROCK1, AURKA, PXN, NF1, KIF1B, SMC3, KIF22, KIF3C, CEP57, MYO9B, APC, ARHGEF2, PAFAH1B1, MARCKS, TUBGCP2, BCL2L11, BCR
GSE94601	small_vs_adeno	HALLMARK_MITOTIC_SPINDLE	0.000517598	0.00457875	0.668012	1.86411	0	199	FBXO5, BCL2L11, KNTC1, KIF11, WASF1, ESPL1, NDC80, CCDC88A, KIF3C, SMC3, NUSAP1, CKAP5, RACGAP1, CEP57, PIF1, CENPE, CDK1, ARHGEF7, PLK1, CENPF, TIAM1, KIF20B, SASS6, DLGAP5, INCENP, CEP192, PRC1, TTK, KIF23, MARCKS, CENPJ, BUB1, KPTN, KIF15, TPX2, KIF2C, NIN, SMC1A, KIF4A, SMC4, UXT, CCNB2, NEK2, LMNB1, EPB41, ECT2, TOP2A, KLC1, RFC1, CNTRL, SAC3D1, KIF1B, DLG1, PCNT, ROCK1, CEP72, MAPRE1, HDAC6…
CCLE	small_vs_adeno	HALLMARK_MTORC1_SIGNALING	0.00240964	0.00334672	-0.529626	-1.95319	0	197	PSMD12, YKT6, CCT6A, ENO1, CYB5B, PSMB5, GBE1, ARPC5L, PSMA4, PSMD14, PNP, SCD, PNO1, SLC9A3R1, LGMN, COPS5, AURKA, HSPA4, DDIT3, TBK1, CALR, WARS, HSP90B1, PGM1, ELOVL6, SLC2A3, GSR, SLC1A5, PSMA3, PPIA, GCLC, SERPINH1, LTA4H, DDIT4, TFRC, RIT1, SLC7A5, HSPA9, NFIL3, USO1, HMBS, TES, GAPDH, ACTR2, P4HA1, SSR1, ETF1, TRIB3, EIF2S2, ME1, M6PR, CTSC, GLA, DAPP1, LDHA, SLC6A6, CANX, PRDX1, MAP2K3, C…
Bhattacharjee	small_vs_adeno	HALLMARK_MYC_TARGETS_V1	0.00272777	0.0139237	0.519798	1.54987	4	196	TYMS, USP1, MCM2, RFC4, RRM1, CDK2, PCNA, KPNB1, DEK, MCM7, SRSF2, H2AFZ, TFDP1, LSM7, MAD2L1, TRA2B, ERH, CCNA2, TRIM28, HDAC2, NAP1L1, DUT, CDC45, VBP1, SET, PA2G4, HNRNPA1, TXNL4A, MCM4, HNRNPA3, BUB3, HNRNPD, MCM6, HNRNPR, UBA2, RANBP1, HNRNPA2B1, SERBP1, CDC20, YWHAQ, XRCC6, PSMA7, HNRNPC, SNRPD1, SNRPD2, SRSF7, U2AF1
GSE94601	small_vs_adeno	HALLMARK_MYC_TARGETS_V1	0.000519481	0.00457875	0.695863	1.94107	0	195	DUT, USP1, PCNA, PRPS2, BUB3, SRSF3, DEK, TARDBP, RFC4, TYMS, RRM1, POLE3, EIF1AX, HNRNPA2B1, NOP56, MCM7, MAD2L1, HNRNPC, CDC45, SNRPB2, EIF2S1, CDK2, TRA2B, ERH, RAN, HPRT1, VBP1, HNRNPR, TFDP1, RANBP1, UBA2, H2AFZ, TCP1, MCM6, HDAC2, U2AF1, LSM7, MCM2, SRSF7, SET, SNRPD2, KPNA2, NCBP1, HNRNPA1, MCM5, MCM4, SRSF2, SF3A1, KPNB1, NAP1L1, XPO1, NCBP2, PTGES3, RAD23B, PSMA2, RPS6, NDUFAB1, COX5A, H…
Pa35	small_vs_adeno	HALLMARK_MYC_TARGETS_V1	0.000776398	0.00891583	0.438507	1.95257	0	197	HDAC2, CBX3, HSPE1, GOT2, TARDBP, SYNCRIP, SET, YWHAQ, PRPF31, EEF1B2, CDK4, ACP1, HNRNPU, TFDP1, NOP56, RPL22, C1QBP, NME1, RPS3, CCT7, NCBP2, EIF2S1, YWHAE, CCT4, HNRNPA1, ERH, UBE2L3, MCM2, NDUFAB1, SSB, RAD23B, PHB2, PSMA6, EPRS, HNRNPC, SMARCC1, U2AF1, SLC25A3, SRSF1, HNRNPA2B1, PSMD3, SNRPD2, GNL3, PRPS2, VDAC3, RANBP1, XRCC6, DEK, CDC45, SNRPA, RPS10, LSM2, VBP1, PSMB3, TXNL4A, SRSF3
Pa31	small_vs_adeno	HALLMARK_MYC_TARGETS_V1	0.000884956	0.00482253	0.481537	2.10312	0	197	DEK, SNRPB2, ERH, HNRNPA1, SNRPG, COX5A, UBA2, RPL14, CBX3, ACP1, EIF2S2, CCNA2, RRM1, HDAC2, HNRNPR, CANX, CUL1, SET, SRSF3, VBP1, EIF3J, EIF4E, SRSF1, TYMS, EIF4A1, KPNA2, DHX15, RAN, HNRNPU, HNRNPC, PSMA7, YWHAE, GOT2, TUFM, EIF3B, RPS10, FBL, RPS6, RPL34, APEX1, RAD23B, AP3S1, PCNA, HNRNPA3, SF3A1, HNRNPA2B1, RPL22, CCT7, PSMA6, PSMD7, CDK4, PSMC4, SYNCRIP, LSM7, HNRNPD, GNL3, FAM120A, CCT5, …
Pa35	small_vs_adeno	HALLMARK_MYC_TARGETS_V2	0.00425532	0.0193424	0.46873	1.70908	4	57	CBX3, HSPE1, TMEM97, SLC29A2, CDK4, NOP56, PES1, GRWD1, HK2, GNL3, PLK4, IPO4, AIMP2
CCLE	small_vs_adeno	HALLMARK_MYOGENESIS	0.0239234	0.0306711	-0.344012	-1.26769	9	196	APP, FST, CFD, ERBB3, SORBS3, SMTN, CRAT, SSPN, LSP1, SCD, TPD52L1, COL6A3, CHRNG, SPHK1, MEF2D, COL6A2, MYBPH, HBEGF, TPM2, MYLK, TGFB1, PRNP, PLXNB2, SPARC, GSN, RIT1, TAGLN, PPP1R3C, MYH9, CLU, IGFBP3, SVIL, ANKRD2, KLF5, KIFC3, MYO1C, STC2, ACHE, PDLIM7, AGRN, ITGB4, WWTR1, GPX3, FLII, ITGB5, TPM3, SYNGR2, TNNI2, GADD45B, ITGB1, BHLHE40, COL1A1, SPDEF, TNNC1, NQO1, IGFBP7, SOD3
Bhattacharjee	small_vs_adeno	HALLMARK_NOTCH_SIGNALING	0.0155148	0.03694	-0.622581	-1.6525	10	22	FZD5, PSEN2, FZD7, NOTCH3, KAT2A, HES1, TCF7L2, DTX2, PPARD, DTX4, CCND1
CCLE	small_vs_adeno	HALLMARK_OXIDATIVE_PHOSPHORYLATION	0.0023753	0.00334672	-0.576143	-2.13143	0	198	NDUFB4, UQCRH, NDUFV1, PDP1, MAOB, COX5A, TIMM17A, ATP5I, ATP6V1F, TIMM9, PDHB, ATP5B, ATP5G1, CYCS, COX10, NDUFB7, DLD, NDUFB8, ATP1B1, COX7B, ECH1, OGDH, ATP5G2, PHYH, MDH1, MRPS22, SLC25A5, SUPV3L1, FXN, UQCRFS1, CASP7, NDUFA2, MRPS11, SLC25A3, SDHB, LDHB, UQCR10, UQCRC2, POR, HCCS, ISCU, NDUFS8, NDUFAB1, SDHA, OXA1L, IDH3A, MRPL11, BAX, POLR2F, COX6B1, BDH2, NDUFA3, ATP5F1, ATP5D, ATP6V1C1, M…
Bhattacharjee	small_vs_adeno	HALLMARK_OXIDATIVE_PHOSPHORYLATION	0.00490196	0.0139237	-0.445376	-1.69376	0	168	ABCB7, CYB5R3, IDH3G, ISCU, ETFA, OGDH, NDUFB8, NDUFV1, COX4I1, MTRR, NDUFS8, ETFDH, PRDX3, NDUFS1, NDUFAB1, ACADSB, NDUFC1, DLD, ATP6V1G1, NQO2, PMPCA, PDHB, GLUD1, SDHC, ATP6V1C1, SDHD, LDHB, GPX4, ATP5C1, ACAA1, SURF1, AIFM1, ALAS1, UQCRC2, ECH1, POR, ATP1B1, ETFB, CASP7, GOT2, HADHB, DECR1, PHYH, OXA1L, UQCRC1, ACADVL, ECHS1, HADHA, OAT, TCIRG1, IDH1
Pa31	small_vs_adeno	HALLMARK_OXIDATIVE_PHOSPHORYLATION	0.00088574	0.00482253	0.385647	1.68368	0	196	NDUFA1, COX6C, ATP5O, UQCRQ, NDUFB1, MRPS30, COX5A, UQCR11, ATP5H, ACADM, COX7C, MRPS22, TIMM9, NDUFV2, UQCRB, ATP6V0E1, IDH3A, ATP5I, NDUFB5, HADHA, NDUFS6, NNT, ATP5J, ATP5G2, NDUFA9, NDUFS2, TIMM8B, ATP6V0B, GOT2, HSPA9, NDUFA7, PDHX, NDUFS4, HSD17B10, SUPV3L1, PDK4, NDUFA4, GRPEL1, SDHC, PMPCA, MRPL34, SLC25A11, NDUFB6, ATP5F1, DLAT, ETFDH, POLR2F, SUCLA2, ACAT1
Pa35	small_vs_adeno	HALLMARK_OXIDATIVE_PHOSPHORYLATION	0.000771605	0.00891583	0.439373	1.95777	0	196	MGST3, ATP5I, UQCR11, NDUFA1, GOT2, NDUFB4, AFG3L2, NDUFB5, UQCRFS1, TIMM8B, NDUFA3, ATP6V0E1, OXA1L, NDUFB6, ATP5J, NDUFA4, ATP5O, NDUFA7, COX7B, HSPA9, ALDH6A1, ATP5C1, ATP5J2, COX8A, NDUFB2, COX6A1, UQCRQ, COX15, NDUFAB1, RHOT1, LDHB, PHB2, ATP5L, ATP5G3, SLC25A3, TIMM10, NDUFS1, SUCLG1, NDUFS7, NNT, VDAC3, COX6B1, ATP1B1, NDUFB1, SLC25A6, UQCRC2, COX17, TIMM13, VDAC2, LRPPRC
CCLE	small_vs_adeno	HALLMARK_P53_PATHWAY	0.00239234	0.00334672	-0.500411	-1.84402	0	196	TP63, DDIT3, TPRKB, PLK2, SPHK1, EPHX1, BAIAP2, HBEGF, CLCA2, TGFB1, RPS12, DEF6, F2R, RPS27L, PDGFA, HINT1, PROCR, BAK1, ALOX15B, PLXNB2, IER5, DDIT4, RXRA, PLK3, NDRG1, TAX1BP3, TAP1, RRAD, RHBDF2, STOM, DGKA, FOS, TRIB3, RAP2B, DRAM1, FAS, NINJ1, PHLDA3, SERTAD3, DNTTIP2, TOB1, SFN, WWP1, LIF, TGFA, VDR, ABHD4, TNFSF9, MKNK2, CCND3, ZFP36L1, ITGB4, SLC3A2, GM2A, SDC1, FUCA1, CASP1, EPS8L2, H2A…
GSE94601	small_vs_adeno	HALLMARK_P53_PATHWAY	0.012987	0.0238095	-0.360369	-1.41136	0	195	TNFSF9, ABHD4, KRT17, MXD4, SEC61A1, RRP8, FAS, HEXIM1, PLK2, IFI30, ALOX15B, CASP1, JUN, ISCU, RRAD, TP53, HDAC3, DEF6, PROCR, TGFA, PTPN14, TOB1, XPC, KIF13B, EPHA2, FUCA1, EPHX1, PPP1R15A, SFN, CCND3, CD81, NDRG1, NINJ1, CEBPA, MKNK2, STOM, FOS, TM4SF1, DCXR, SAT1, RXRA, CTSD, PHLDA3, ZFP36L1, RAB40C, RETSAT, ST14, S100A4, TAX1BP3, DRAM1, IER3, MAPKAPK3, S100A10, VAMP8
CCLE	small_vs_adeno	HALLMARK_PANCREAS_BETA_CELLS	0.00153492	0.00334672	0.706435	1.83296	1	39	DCX, NEUROD1, ISL1, CHGA, PCSK1, PCSK2, GCK, NEUROG3, STXBP1, LMO2, PAX6, SRP9, NKX2-2, AKT3, ABCC8, INSM1, GCG, SCGN
GSE94601	small_vs_adeno	HALLMARK_PANCREAS_BETA_CELLS	0.000628536	0.00457875	0.810254	1.92676	0	40	DCX, ISL1, INSM1, AKT3, PCSK2, PAX6, NKX2-2, CHGA, LMO2, PCSK1, SCGN, SYT13, GCK, NEUROD1, SRP9
Bhattacharjee	small_vs_adeno	HALLMARK_PANCREAS_BETA_CELLS	0.00143472	0.0139237	0.843198	2.0345	1	33	ISL1, INSM1, NKX2-2, CHGA, DCX, SCGN, AKT3, GCK, PAX6, SRP9, PCSK1
GSE94601	small_vs_adeno	HALLMARK_PEROXISOME	0.0107527	0.0238095	-0.44342	-1.55421	1	103	SEMA3C, PRDX5, ALDH1A1, CRAT, PEX11A, ACSL1, ABCD3, CDK7, FIS1, HMGCL, HSD3B7, SCGB1A1, ECH1, PEX5, MLYCD, EPHX2, ATXN1, LONP2, IDH1, HSD17B4, PEX11B, TSPO, RETSAT, DHRS3, GSTK1, ACAA1, DHCR24, MVP
Bhattacharjee	small_vs_adeno	HALLMARK_PROTEIN_SECRETION	0.00289855	0.0139237	-0.492464	-1.72632	0	95	ARFIP1, COG2, SNX2, CLN5, SNAP23, STX7, EGFR, RAB14, RAB22A, USO1, ATP6V1B1, ATP1A1, AP3S1, AP1G1, GOLGA4, SOD1, GALC, SGMS1, MAPK1, RAB5A, COPB1, SEC24D, RAB9A, BET1, CTSC, RPS6KA3, LAMP2, M6PR, ARCN1, STAM, ARF1, ERGIC3, COPB2, GBF1, TMED2, SEC31A, KRT18, CD63
CCLE	small_vs_adeno	HALLMARK_PROTEIN_SECRETION	0.00171233	0.00334672	-0.473439	-1.58848	0	95	GALC, YKT6, RER1, ARCN1, DST, SSPN, ARFIP1, SNX2, COPB1, COPB2, SEC24D, CLTA, TMED2, SEC31A, SOD1, ARFGEF2, AP2B1, TMED10, ADAM10, AP2S1, SCAMP3, RAB5A, USO1, VAMP3, AP3B1, RAB22A, LAMP2, CAV2, M6PR, CTSC, KRT18, GLA, ABCA1, ERGIC3, RAB9A, AP3S1, GOLGA4, SNAP23, SGMS1, BET1, EGFR, CD63
Pa35	small_vs_adeno	HALLMARK_PROTEIN_SECRETION	0.0147541	0.0461066	0.373617	1.49239	17	96	RAB2A, GNAS, MON2, ARFGAP3, TSG101, DST, ATP1A1, RAB22A, TMX1, SCAMP1, ARCN1, ARF1, RAB14, TMED2, STX16, AP2S1, CLTA, OCRL, LAMP2
CCLE	small_vs_adeno	HALLMARK_REACTIVE_OXIGEN_SPECIES_PATHWAY	0.00144509	0.00334672	-0.701551	-2.0894	0	46	CAT, HMOX2, SOD1, GSR, PRNP, PRDX4, GCLC, TXNRD2, ABCC1, PFKP, PRDX6, GPX4, SRXN1, ATOX1, MGST1, PRDX1, TXNRD1, FTL, GPX3, JUNB, GCLM, G6PD, SBNO2, GLRX, TXN, NQO1
CCLE	small_vs_adeno	HALLMARK_SPERMATOGENESIS	0.000666667	0.00334672	0.569684	1.75459	0	125	SNAP91, TEKT2, CNIH2, DDX25, GRM8, SCG3, MEP1B, ADCYAP1, CHRM4, PIAS2, CAMK4, DCC, CLVS1, JAM3, PACRG, EZH2, BRAF, SCG5, STRBP, SEPT4, POMC, TUBA3C, MTOR, GFI1, PGS1, ACRV1, TOPBP1, THEG, ACTL7B, DNAJB8, HTR5A, RFC4, SLC2A5, MAST2, IL12RB2, GAD1, TTK, NOS1, GPR182, CRISP2, SPATA6, GMCL1, PCSK1N
GSE94601	small_vs_adeno	HALLMARK_SPERMATOGENESIS	0.000536193	0.00457875	0.692346	1.88363	0	133	ADCYAP1, SNAP91, CNIH2, SCG3, DMC1, GRM8, DDX25, RFC4, EZH2, DCC, TOPBP1, CDK1, CCNA1, RAD17, HSPA2, MAST2, TSN, PARP2, TTK, BUB1, CDKN3, KIF2C, GAD1, CCNB2, NEK2, DBF4, COIL, THEG, RPL39L, CAMK4, PIAS2, ZC3H14, CLGN, GSG1, CHRM4, STRBP, SCG5, MLLT10, MTOR, SIRT1, LPIN1, PSMG1, ARL4A, TALDO1, PACRG, SEPT4, NPHP1
Bhattacharjee	small_vs_adeno	HALLMARK_SPERMATOGENESIS	0.000602773	0.00753466	0.707075	1.97823	0	100	JAM3, RFC4, CCNB2, EZH2, KIF2C, TTK, CLGN, TOPBP1, NEK2, PARP2, CDKN3, TUBA3C, CDK1, BUB1, NCAPH, PIAS2, GFI1, AKAP4, AURKA, COIL, GAD1, DBF4, SCG5, SNAP91, ODF1, CCNA1, ADCYAP1, GRM8, HSPA1L, MAST2, HSPA2
CCLE	small_vs_adeno	HALLMARK_TGF_BETA_SIGNALING	0.00151976	0.00334672	-0.610973	-1.85803	0	54	CTNNB1, NOG, TGFB1, RAB31, RHOA, LTBP2, SMAD6, SMURF2, PPP1CA, ENG, FURIN, SERPINE1, SMAD3, SMURF1, WWTR1, TJP1, SPTBN1, TGIF1, JUNB, PPP1R15A, PMEPA1, BCAR3, THBS1
GSE94601	small_vs_adeno	HALLMARK_TGF_BETA_SIGNALING	0.00564972	0.0201776	-0.547607	-1.75861	1	54	WWTR1, SMAD7, SPTBN1, TJP1, CDK9, RHOA, FURIN, PPP1R15A, ENG, IFNGR2, SMAD3, ACVR1, RAB31, LTBP2, JUNB, SMAD6, CDH1
CCLE	small_vs_adeno	HALLMARK_TNFA_SIGNALING_VIA_NFKB	0.00240385	0.00334672	-0.782552	-2.88277	0	195	TRIB1, CYR61, MAFF, NFIL3, TIPARP, RELA, GEM, DNAJB4, IL7R, TAP1, NR4A3, IER2, IL6ST, CD44, SIK1, NFE2L2, CXCL10, FOS, CCL2, CEBPD, DRAM1, BIRC2, FOSL1, TNFAIP6, NFKB1, CCRL2, TANK, NINJ1, CXCL6, SPSB1, PFKFB3, RELB, PLAUR, SERPINE1, ICAM1, PDLIM5, LIF, ABCA1, VEGFA, DUSP4, IFIT2, EHD1, CFLAR, MAP2K3, TNFSF9, NFAT5, SMAD3, IRF1, EFNA1, NR4A2, LDLR, LITAF, CSF1, SDC4, GPR183, PHLDA1, IL15RA, KLF6,…
GSE94601	small_vs_adeno	HALLMARK_TNFA_SIGNALING_VIA_NFKB	0.0140845	0.0238095	-0.617163	-2.41025	0	198	RELB, DUSP5, HBEGF, PANX1, IL6, IL12B, BIRC3, RELA, TNFSF9, ABCA1, SLC2A3, FOSL2, REL, PLK2, MYC, MCL1, GFPT2, IFIH1, PTGER4, JUN, CSF2, PLAUR, IL7R, NAMPT, PHLDA2, F2RL1, EGR2, LITAF, CXCL1, CCL2, PTGS2, CLCF1, B4GALT1, FOSB, CXCL2, RHOB, CCL20, CFLAR, PPP1R15A, F3, HES1, TNIP2, PLAU, DUSP1, ICAM1, EHD1, KLF2, IFNGR2, MAP3K8, NINJ1, KLF6, OLR1, SMAD3, JUNB, GADD45B, FOS, ZC3H12A, EDN1, RIPK2, LD…
Pa35	small_vs_adeno	HALLMARK_TNFA_SIGNALING_VIA_NFKB	0.00140056	0.00891583	-0.408004	-1.90931	0	197	PDE4B, REL, SNN, LAMB3, IFIH1, G0S2, SOCS3, KDM6B, CEBPD, SERPINE1, TNFRSF9, TNF, TNC, GEM, TGIF1, STAT5A, GADD45A, CCRL2, IL6, ATF3, IL7R, PPP1R15A, SAT1, CD83, CXCL1, F3, MCL1, NFKBIA, ID2, TNFSF9, VEGFA, IL23A, BHLHE40, PDLIM5, TRIP10, NFIL3, SQSTM1, IL6ST, IL15RA, NFAT5, TAP1, CSF1, NINJ1, TNFAIP8, PLEK, ABCA1, CCL20, KLF9, CCND1, TRIB1, SDC4, SMAD3, NAMPT
Bhattacharjee	small_vs_adeno	HALLMARK_TNFA_SIGNALING_VIA_NFKB	0.00529101	0.0139237	-0.440746	-1.6892	0	182	TRIB1, BIRC2, BCL3, KLF9, FOSL2, PTGS2, SGK1, NFIL3, OLR1, RIPK2, FUT4, BCL2A1, IER2, CXCL1, IL15RA, IL7R, TNIP1, IL6ST, TSC22D1, SIK1, SMAD3, TAP1, TGIF1, CCL20, G0S2, PLAUR, KLF6, TANK, SOD2, GEM, PTPRE, AREG, NFE2L2, HES1, MCL1, RNF19B, TLR2, DUSP1, LITAF, MAP2K3, NAMPT, IFNGR2, NFKBIE, PLK2, CYR61, ZFP36, NFKB1, BIRC3, NINJ1, ICAM1, PHLDA2, PLAU, VEGFA, EHD1, CXCL2, RHOB, NFKBIA, BHLHE40, CEB…
Pa31	small_vs_adeno	HALLMARK_TNFA_SIGNALING_VIA_NFKB	0.00114679	0.00482253	-0.351162	-1.61196	0	197	EFNA1, RELB, CXCL11, NFKB2, PER1, MAP3K8, EGR1, LITAF, LAMB3, BIRC2, NFIL3, PANX1, SPHK1, PHLDA2, CSF1, MAFF, JUN, NFE2L2, SQSTM1, RELA, IER2, NR4A1, KLF6, NFKBIE, DUSP5, GADD45B, CSF2, PTGS2, MXD1, HBEGF, BIRC3, KLF2, IFIT2, MAP2K3, RCAN1, EHD1, IL1A, FOS, CEBPB, IL7R, CEBPD, CYR61, CXCL2, BHLHE40, IRF1, SOD2, FOSB, SGK1, LDLR, SAT1, JUNB, CCND1, PFKFB3, G0S2, GPR183, KLF9, CCL2, GFPT2, PLAUR, B…
CCLE	small_vs_adeno	HALLMARK_UNFOLDED_PROTEIN_RESPONSE	0.0018315	0.00334672	-0.564508	-1.93475	0	109	CKS1B, PREB, SPCS3, ATF6, EXOSC1, TARS, ARFGAP1, CALR, SEC31A, EXOSC4, HSP90B1, NPM1, HERPUD1, IMP3, FKBP14, WIPI1, DNAJC3, DDIT4, YIF1A, SLC7A5, HSPA9, CCL2, SSR1, STC2, VEGFA, RPS14, IGFBP1, PDIA6, IFIT1, HSPA5, SEC11A, WFS1, SPCS1, SHC1, CEBPB, BAG3, EDEM1, KDELR3
CCLE	small_vs_adeno	HALLMARK_UV_RESPONSE_DN	0.00213675	0.00334672	-0.42611	-1.50788	0	141	ATP2B1, PTEN, PDGFRB, FBLN5, SLC22A18, BDNF, ATXN1, NOTCH2, PMP22, RUNX1, SRI, CYR61, RXRA, LAMC1, MT1E, CAV1, CITED2, PTPRM, RND3, ABCC1, INPP4B, FHL2, NFKB1, LPAR1, NR3C1, SERPINE1, PDLIM5, MET, SMAD3, NRP1, ADORA2B, LDLR, IRS1, TJP1, ANXA4, TGFBR2, ANXA2, TFPI, EFEMP1, DUSP1, F3, BHLHE40, COL1A1, RBPMS, HAS2, ERBB2, PPARG
CCLE	small_vs_adeno	HALLMARK_UV_RESPONSE_UP	0.00440529	0.00579643	-0.419117	-1.49396	1	154	TARS, BSG, STARD3, NR4A1, BID, EPHX1, DGAT1, HTR7, MMP14, BAK1, AP2S1, GRPEL1, C4BPB, TFRC, GLS, DDX21, ALAS1, RAB27A, TAP1, RRAD, IL6ST, HYAL2, FOS, CA2, PRKCD, GRINA, FURIN, DNAJB1, HLA-F, ICAM1, SPR, MGAT1, NAT1, CCK, CCND3, TMBIM6, IRF1, GPX3, LYN, ALDOA, CREG1, CLTB, JUNB, NFKBIA, AQP3, FOSB, HMOX1, TST, SQSTM1, ACAA1, IL6, CXCL2
Pa35	small_vs_adeno	HALLMARK_WNT_BETA_CATENIN_SIGNALING	0.0137812	0.0459374	0.461485	1.57151	15	42	HDAC2, DLL1, HEY1, MAML1, NOTCH1, HDAC5, NOTCH4, DKK1, CSNK1E, CTNNB1, NUMB, PTCH1, WNT5B, PPARD, RBPJ, HEY2, NCSTN, TP53, JAG1, CUL1
CCLE	small_vs_adeno	HALLMARK_XENOBIOTIC_METABOLISM	0.00238095	0.00334672	-0.619388	-2.29306	0	199	SLC12A4, EPHX1, PAPSS2, GSR, ADH5, PGD, SLC1A5, HNF4A, GCLC, TDO2, JUP, PROS1, GSS, MCCC2, CBR1, PPARD, GABARAPL1, ALAS1, NFS1, CROT, DHRS1, ACOX2, SSR3, CA2, AKR1C2, SLC35B1, FAS, AKR1C3, BCAR1, IGFBP4, NINJ1, TGFB2, CYP2C18, SERPINE1, GSTO1, PDLIM5, IGFBP1, GCKR, SLC6A6, TMBIM6, SAR1B, CFB, VTN, ESR1, IL1R1, MT2A, SERTAD1, PSMB10, FAH, NPC1, EPHA2, HMOX1, VNN1, IDH1, ASL, COMT, SMOX, TNFRSF1A, …
GSE94601	small_vs_adeno	HALLMARK_XENOBIOTIC_METABOLISM	0.0142857	0.0238095	-0.471497	-1.84023	0	199	ENTPD5, NDRG2, XDH, ATOH8, JUP, NQO1, TPST1, UGDH, PTGDS, ECH1, FMO3, COMT, CROT, POR, EPHA2, PSMB10, RAP1GAP, EPHX1, CYB5A, PTGES, ACP2, BCAR1, IDH1, DHRS1, NINJ1, NPC1, APOE, ACOX3, BLVRB, AKR1C3, CYP2J2, GABARAPL1, CNDP2, TMBIM6, FAH, SLC46A3, PROS1, ACOX2, DCXR, FBP1, PAPSS2, IL1R1, SPINT2, RETSAT, CFB, ABCC3, IGFBP4, ALDH2, SERTAD1, MAOA, TNFRSF1A
Bhattacharjee	small_vs_adeno	HALLMARK_XENOBIOTIC_METABOLISM	0.00518135	0.0139237	-0.436136	-1.67134	0	177	CDA, PAPSS2, AKR1C2, NPC1, PSMB10, PMM1, NINJ1, ACOX1, ALAS1, ACOX2, ECH1, POR, EPHX1, NQO1, MAOA, ASL, GSTO1, AKR1C3, ABCC3, PPARD, FBP1, CAT, KARS, FAH, CFB, UGDH, UPP1, PYCR1, IL1R1, BLVRB, IDH1, IGFBP4, COMT, ALDH2, TNFRSF1A

## Sheet: Small_vs_squamous
dataset	comparison	pathway	pval	padj	ES	NES	nMoreExtreme	size	leadingEdge
CCLE	small_vs_squamous	HALLMARK_ADIPOGENESIS	0.00323625	0.0054404	-0.501695	-1.93124	0	188	GBE1, REEP6, YWHAG, ARL4A, MTCH2, COX7B, IDH3A, SCP2, SDHB, TOB1, PFKFB3, MDH2, POR, ITIH5, SLC19A1, GPD2, SDHC, HIBCH, RREB1, UQCRC1, ELMOD3, ALDH2, SLC25A1, DNAJC15, PLIN2, PRDX3, CRAT, UBQLN1, SLC5A6, LAMA4, ESRRA, ABCA1, CHCHD10, DECR1, RAB34, CYC1, UQCRQ, GRPEL1, GPX4, NMT1, STOM, PQLC3, SNCG, DLD, ELOVL6, JAGN1, SLC25A10, ALDOA, ESYT1, SOD1, PREB, TANK, GPX3, ANGPT1, ECHS1, BCL2L13, ETFB, C…
Bhattacharjee	small_vs_squamous	HALLMARK_ADIPOGENESIS	0.00875	0.021875	-0.385808	-1.44215	6	145	SLC25A10, SULT1A1, HIBCH, SLC25A1, TST, DECR1, IMMT, G3BP2, GHITM, COX7B, DHCR7, ECH1, CAT, ECHS1, ADIPOR2, ALDOA, SLC1A5, SOD1, SDHC, FAH, TALDO1, ALDH2, NDUFAB1, STOM, ETFB, IFNGR1, IDH1, DLD, TKT, UQCRC1, SAMM50, ATP1B3
GSE94601	small_vs_squamous	HALLMARK_ADIPOGENESIS	0.0254777	0.0439271	-0.335564	-1.30019	3	193	ABCB8, LTC4S, DNAJC15, HIBCH, SOD1, ECHS1, DECR1, PIM3, EPHX2, COL4A1, DGAT1, RIOK3, MYLK, LPCAT3, RAB34, ANGPT1, NKIRAS1, CYC1, SLC19A1, OMD, SDPR, SLC25A10, DHCR7, CHCHD10, ELOVL6, APOE, ALDH2, SSPN, SPARCL1, MDH2, ETFB, ESRRA, RETSAT, APLP2, PREB, ECH1, SLC25A1, PQLC3, ABCA1, MCCC1, PGM1, SQRDL, SLC27A1, IDH1, FAH, ADIPOR2, BCL2L13, GBE1, ME1, CD151, STOM, UQCRC1, DLD, TST, IFNGR1, PTRF, SLC5A…
CCLE	small_vs_squamous	HALLMARK_ALLOGRAFT_REJECTION	0.00343643	0.0054404	-0.518165	-1.98308	0	192	CD40, UBE2D1, MRPL3, IL27RA, DARS, CD1D, AARS, HLA-A, CCND3, LY75, TLR2, MTIF2, INHBA, RPL39, GZMB, ABCE1, ELF4, STAT1, GBP2, HIF1A, EIF5A, NLRP3, IRF4, HLA-DOB, ITGB2, PRF1, PF4, F2R, NCK1, CCL2, BCL3, SRGN, TAP1, TAPBP, WARS, CD3D, TLR6, EIF3A, IL18RAP, IL15, BCL10, TIMP1, ABI1, TGFB1, TAP2, IL4R, LYN, CD74, NPM1, LIF, FAS, FYB, IFNGR1, IL11, EGFR, TGFB2, CAPG, EIF3D, B2M, FLNA, HLA-DRA, CSF1, …
CCLE	small_vs_squamous	HALLMARK_ANDROGEN_RESPONSE	0.00225734	0.0054404	-0.54293	-1.91004	0	98	ARID5B, CDK6, ELK4, PA2G4, SEC24D, MERTK, ABHD2, UBE2J1, PDLIM5, TNFAIP8, NGLY1, ABCC4, CCND3, SPCS3, VAPA, ITGAV, SRP19, DBI, RRP12, BMPR1B, TMPRSS2, ADRM1, TSC22D1, KRT8, UAP1, GSR, SPDEF, CENPN, ACSL3, CDC14B, ACTN1, SLC38A2, KRT19, INPP4B, PMEPA1, SAT1, B2M, CCND1, ELL2, B4GALT1, STEAP4, MYL12A, ADAMTS1, ALDH1A3
GSE94601	small_vs_squamous	HALLMARK_ANDROGEN_RESPONSE	0.00337838	0.0143678	-0.499152	-1.76797	0	99	ABCC4, TMPRSS2, HMGCS1, ADAMTS1, RRP12, SGK1, ALDH1A3, PA2G4, DBI, ELL2, PDLIM5, MAP7, H1F0, GUCY1A3, SCD, NGLY1, ADRM1, CDK6, MYL12A, ITGAV, ACTN1, CCND1, DHCR24, SAT1, KRT8, ARID5B, SRF, NDRG1, KRT19
Bhattacharjee	small_vs_squamous	HALLMARK_ANDROGEN_RESPONSE	0.0127462	0.0303482	-0.424866	-1.47941	10	87	H1F0, TNFAIP8, AKT1, ALDH1A3, UAP1, SORD, KRT8, SCD, ACSL3, SGK1, GSR, MAP7, ACTN1, MERTK, NCOA4, CCND1, ADRM1, NDRG1, MYL12A, ARID5B, DBI, KRT19
CCLE	small_vs_squamous	HALLMARK_ANGIOGENESIS	0.00481541	0.00708148	-0.643089	-1.8937	2	36	SLCO2A1, ITGAV, VEGFA, PDGFA, PF4, COL3A1, TIMP1, NRP1, TNFRSF21, COL5A2, SPP1, SERPINA5, S100A4, OLR1, THBD
GSE94601	small_vs_squamous	HALLMARK_ANGIOGENESIS	0.0106572	0.02035	-0.589292	-1.71357	5	36	LRPAP1, SPP1, FSTL1, CCND2, OLR1, PTK2, MSX1, S100A4, CXCL6, ITGAV, LUM, COL5A2, JAG1, TNFRSF21, COL3A1, TIMP1
CCLE	small_vs_squamous	HALLMARK_APICAL_JUNCTION	0.00343643	0.0054404	-0.44914	-1.71891	0	192	PCDH1, RSU1, CD276, CLDN4, MPP5, ICAM2, TRAF1, LDLRAP1, PARVA, TNFRSF11B, CDH11, TIAL1, AMIGO2, GNAI2, JUP, FLNC, FBN1, EPB41L2, MMP2, ACTG1, RASA1, ACTN1, PIK3CB, CLDN8, VASP, ZYX, TSPAN4, BAIAP2, CDH3, ACTB, RHOF, FYB, CD274, RRAS, ADAM15, IRS1, EGFR, MYH9, RAC2, MYL9, CTNNA1, LAMA3, PFN1, CNN2, CTNND1, STX4, WNK4, VCL, COL17A1, MPZL2, CD86, ITGB1, ITGB4, ACTN4, ITGA3, TJP1, LAMB3, NEXN, MYL12B…
CCLE	small_vs_squamous	HALLMARK_APOPTOSIS	0.00284091	0.0054404	-0.615454	-2.31131	0	158	BID, CTNNB1, BAX, DAP3, GPX4, CASP4, TIMP2, PRF1, DDIT3, F2R, GPX1, GSR, SOD1, TAP1, HSPB1, RELA, AIFM3, NEDD9, DNAJC3, BCL10, MMP2, TIMP1, GPX3, BCAP31, PEA15, DAP, VDAC2, EMP1, IFITM3, FAS, IRF1, IFNGR1, TNFSF10, IGFBP6, SAT1, CASP8, TGFB2, GADD45B, TSPO, BIRC3, PLAT, ERBB2, GNA15, CAV1, CD44, IL1A, ETF1, CCND1, RETSAT, IER3, TNFRSF12A, IL1B, CASP1, HMOX1, LMNA, IL6, SQSTM1, TIMP3, LGALS3, IL18…
GSE94601	small_vs_squamous	HALLMARK_APOPTOSIS	0.00505051	0.0143678	-0.452857	-1.72408	0	159	BCL2L2, GPX1, TIMP3, PPT1, RETSAT, IL6, CASP1, BGN, H1F0, GADD45B, PDGFRB, LUM, MMP2, IGF2R, PAK1, IFNGR1, DAP3, PLAT, TNFRSF12A, CCND1, TIMP1, IL1A, SAT1, SQSTM1, TSPO, IER3, TNFSF10, ANXA1, HSPB1, LMNA, GNA15, EMP1, IFITM3
Bhattacharjee	small_vs_squamous	HALLMARK_APOPTOSIS	0.00615764	0.0171045	-0.389221	-1.46167	4	148	CAV1, GSTM1, IL18, ETF1, FDXR, KRT18, PLAT, GSR, IER3, SOD1, PAK1, IFITM3, GPX1, CTNNB1, CCND1, CASP7, IFNGR1, ANXA1, GSN, VDAC2, BCAP31, TNFSF10, LGALS3, HSPB1, GNA15, TSPO
CCLE	small_vs_squamous	HALLMARK_CHOLESTEROL_HOMEOSTASIS	0.00198413	0.0054404	-0.590223	-1.98085	0	73	NFIL3, ANTXR2, CLU, NSDHL, CTNNB1, ACSS2, PLSCR1, CPEB2, TRIB3, LDLR, GPX8, ACTG1, PLAUR, CXCL16, ERRFI1, ANXA5, CD9, ETHE1, SEMA3B, PCYT2, TNFRSF12A, S100A11, LGALS3, PPARG
GSE94601	small_vs_squamous	HALLMARK_CHOLESTEROL_HOMEOSTASIS	0.00257069	0.0143678	-0.544961	-1.83707	0	73	ERRFI1, TRIB3, NSDHL, DHCR7, ALDOC, HMGCS1, FDFT1, NFIL3, SQLE, ECH1, ANXA5, FBXO6, MAL2, GPX8, MVK, SCD, FASN, LDLR, ETHE1, TNFRSF12A, JAG1, S100A11
Bhattacharjee	small_vs_squamous	HALLMARK_CHOLESTEROL_HOMEOSTASIS	0.00235294	0.00984931	-0.564661	-1.8248	1	58	PMVK, CBS, FASN, FDFT1, FABP5, EBP, ANXA5, CLU, GSTM2, SCD, FDPS, NFIL3, ETHE1, DHCR7, ECH1, GNAI1, SQLE, PLSCR1, CTNNB1, JAG1, NSDHL, LGALS3, CD9, S100A11
CCLE	small_vs_squamous	HALLMARK_COAGULATION	0.00239808	0.0054404	-0.572849	-2.1147	0	131	LRP1, GNB2, PF4, SPARC, S100A13, GNG12, HRG, C1S, PDGFB, FBN1, C1R, MSRB2, MMP2, TIMP1, RAC1, ARF4, WDR1, PLAT, CFH, CD9, GDA, SERPINB2, CTSB, LAMP2, FN1, TFPI2, CAPN2, CTSH, MMP7, OLR1, ADAM9, THBD, F3, ITGA2, F2RL2, THBS1, PLAU, TIMP3, SERPINE1, MMP1, PRSS23
GSE94601	small_vs_squamous	HALLMARK_COAGULATION	0.00478469	0.0143678	-0.465417	-1.72565	0	136	TIMP3, LRP1, SERPING1, SERPINE1, BMP1, PROS1, ADAM9, CFD, CAPN2, CFB, CFI, MMP1, SPARC, MMP14, MSRB2, CTSB, MMP11, MMP7, HTRA1, F3, GNG12, MMP2, P2RY1, CTSK, MMP10, ITGA2, DUSP14, PLAT, MMP3, SERPINB2, PLAU, TIMP1, ANXA1
Pa36	small_vs_squamous	HALLMARK_COAGULATION	0.00368324	0.0238095	0.370109	1.60937	1	136	C3, A2M, APOC1, SERPINE1, CLU, SPARC, CTSH, CTSK, PLEK, FBN1, PDGFB, PECAM1, SERPING1, THBS1, APOC2, KLF7, CFH, ARF4, HTRA1, MMP2, HRG, KLKB1, FGG, DPP4, MSRB2, C1QA, FYN, TIMP1, MMP15, ISCU, CFD, C1S, BMP1
CCLE	small_vs_squamous	HALLMARK_COMPLEMENT	0.00323625	0.0054404	-0.547397	-2.10716	0	188	CASP4, TIMP2, PLSCR1, PSMB9, COL4A2, LRP1, GNB2, PRCP, GNAI2, S100A13, USP8, AKAP10, C4BPB, C1S, PDGFB, C1R, CD46, TIMP1, CA2, LYN, PLAUR, EHD1, TNFAIP3, GRB2, IRF1, LAP3, ATOX1, CD59, CEBPB, LIPA, PFN1, ANXA5, RHOG, ME1, STX4, PLAT, CFH, CTSD, SERPINB2, CD55, CTSB, LAMP2, ERAP2, CTSC, FN1, TFPI2, CTSH, OLR1, CASP1, ADAM9, DUSP5, F3, HSPA5, KYNU, IL6, CASP10, CXCL1, SERPINE1, CDA, S100A9, LGALS3
Pa36	small_vs_squamous	HALLMARK_COMPLEMENT	0.00220751	0.0183959	0.333163	1.50841	0	194	IL6, CTSS, C3, APOC1, SERPINE1, CD55, CLU, CCL5, CTSH, PLEK, LAP3, CPM, CR2, GNG2, PDGFB, LYN, CEBPB, SERPING1, L3MBTL4, PLSCR1, LIPA, DOCK9, CFH, CALM1, USP16, CD36, EHD1, ZEB1, LGALS3, GNAI2, KLKB1, RASGRP1, S100A12, DPP4, C1QA, CALM3, C1QC, SCG3, FYN, TIMP1, CD40LG, MMP15, CP, CASP4, PDP1, DOCK10, C1S
Pa36	small_vs_squamous	HALLMARK_DNA_REPAIR	0.0108918	0.049508	-0.379515	-1.47764	15	142	GUK1, GTF2H1, AK3, POLD3, GTF2H3, BRF2, RALA, GTF2A2, POLR1C, DAD1, TMED2, APRT, POLH, CCNO, SAC3D1, DGCR8, BCAM, SURF1, VPS37D, RAD52, RRM2B, RFC3, POLR2F, POLE4, POLB, AAAS, GMPR2, TAF1C, XPC, ITPA, PDE6G, NME4, ARL6IP1, SSRP1, NPR2, PNP, COX17, RPA3
GSE94601	small_vs_squamous	HALLMARK_DNA_REPAIR	0.0178174	0.0318167	0.491013	1.40911	31	141	NUDT21, CSTF3, POLA1, USP11, RPA2, DUT, NFX1, DCTN4, SRSF6, UPF3B, ZWINT, ARL6IP1, POLR2K, PCNA, RFC2, TYMS, LIG1, POLH, SF3A3, AK3, EDF1, PRIM1, TSG101, REV3L, RBX1, SUPT4H1, RFC5, AAAS, FEN1, EIF1B, DDB1, SMAD5, CCNO, SNAPC4, GTF2H1, POLD3, HPRT1, RFC3, SAC3D1, RAD52
Pa36	small_vs_squamous	HALLMARK_E2F_TARGETS	0.000649351	0.00812216	-0.462642	-1.86552	0	196	PAICS, DCTPP1, PHF5A, KIF18B, TRA2B, GINS4, POLD3, NAA38, MMS22L, NAP1L1, USP1, BRMS1L, STAG1, RFC1, CENPM, SPC25, EIF2S1, RAD1, H2AFX, MCM2, CDKN2A, CHEK1, PSMC3IP, GSPT1, HMGB3, RFC3, POLE4, WDR90, NOP56, PLK4, SRSF1, CCNB2, CDC20, SYNCRIP, PRKDC, TOP2A, ATAD2, BARD1, CKS1B, XRCC6, PA2G4, EXOSC8, MSH2, DEK, SSRP1, CDKN3, SRSF2, MKI67, RAD51C, CSE1L, STMN1, WEE1, UBE2T, RAN, CDK4, EZH2, RAD21, S…
GSE94601	small_vs_squamous	HALLMARK_E2F_TARGETS	0.000538503	0.00684463	0.735555	2.17012	0	195	TCF19, CDKN2C, PSIP1, MXD3, STMN1, SPC25, NUDT21, ING3, HMGB2, TUBG1, BRCA1, PSMC3IP, SMC3, CCP110, ESPL1, MKI67, PPP1R8, PPM1D, ASF1B, USP1, DEK, POLE, HMMR, EIF2S1, RPA2, DUT, CDKN1B, SMC1A, RACGAP1, DONSON, TUBB, RAD21, H2AFX, RBBP7, PRPS1, RNASEH2A, SLBP, TMPO, CENPM, MSH2, LUC7L3, RAD51C, KIF22, DCK, MRE11A, PCNA, EZH2, NASP, PLK1, HUS1, BARD1, PDS5B, RFC2, RFC1, LIG1, CENPE, BUB1B, MELK, DN…
Bhattacharjee	small_vs_squamous	HALLMARK_E2F_TARGETS	0.000820345	0.00745712	0.620971	2.20616	0	159	CDKN2C, PSIP1, STMN1, CCP110, UBE2S, ESPL1, HMGB2, USP1, LIG1, PPM1D, SPAG5, RNASEH2A, XRCC6, CBX5, LMNB1, ILF3, PTTG1, EZH2, TOP2A, BIRC5, TUBB, POLE, NASP, MKI67, KIF2C, DNMT1, RAD51AP1, MCM3, NAP1L1, ING3, MSH2, RAD51C, KIF22, PDS5B, CDK1, SMC1A, PSMC3IP, DLGAP5, SPC25, CDKN1B, PNN, RRM2, BUB1B, POLD3, TMPO, SRSF2, RFC3, HUS1, MCM2, AURKA
CCLE	small_vs_squamous	HALLMARK_EPITHELIAL_MESENCHYMAL_TRANSITION	0.00347222	0.0054404	-0.663362	-2.55119	0	196	ADAM12, ITGAV, CALD1, TGM2, PLOD1, FUCA1, VEGFA, TNFRSF11B, CDH11, ANPEP, ITGA5, COL4A2, OXTR, LOXL2, LRP1, DST, PMP22, LGALS1, PTX3, SPARC, CYR61, IGFBP4, NOTCH2, COL6A2, FBN1, COL3A1, IL15, MMP2, TIMP1, TGFB1, MFAP5, FBLN2, TPM2, BDNF, PLAUR, TPM1, SERPINH1, TNFAIP3, COL12A1, FAS, COL4A1, FOXC2, PTHLH, PMEPA1, LAMC1, SAT1, CD59, NT5E, COL5A2, SDC4, ITGB5, CAPG, GREM1, GADD45B, CALU, IGFBP3, MYL…
GSE94601	small_vs_squamous	HALLMARK_EPITHELIAL_MESENCHYMAL_TRANSITION	0.00649351	0.0143678	-0.525661	-2.03129	0	197	EMP3, THY1, SPP1, TNFAIP3, IGFBP2, PRRX1, FSTL1, LOX, GLIPR1, MATN3, THBS1, MXRA5, MSX1, LGALS1, VIM, MYL9, CTGF, TIMP3, IGFBP3, LRP1, IL6, SDC1, THBS2, PDLIM4, SERPINE1, LAMC2, BMP1, TPM4, FSTL3, BGN, GADD45B, ACTA2, LAMC1, FAP, NNMT, ITGA5, LOXL1, COL5A3, PLOD3, PDGFRB, PCOLCE, CXCL6, TGFBI, MMP1, SPARC, MMP14, CYR61, LAMA2, HTRA1, ITGAV, LUM, CDH11, EFEMP2, MMP2, COL5A1, COL16A1, COL1A1, COL5A…
Pa36	small_vs_squamous	HALLMARK_EPITHELIAL_MESENCHYMAL_TRANSITION	0.0021645	0.0183959	0.373204	1.69521	0	196	IL6, SFRP4, ACTA2, CYR61, FBLN5, SERPINE1, DAB2, MYL9, LUM, SLIT3, SPARC, CXCL12, BGN, DCN, ABI3BP, COL6A3, TGM2, IGFBP3, PDGFRB, ADAM12, FBN1, PRRX1, PTX3, FGF2, GAS1, SAT1, THBS2, THBS1, GLIPR1, MGP, TAGLN, COL3A1, HTRA1, ID2, TGFBR3, SERPINE2, MMP2, PLOD2, FSTL1
CCLE	small_vs_squamous	HALLMARK_ESTROGEN_RESPONSE_EARLY	0.00347222	0.0054404	-0.466284	-1.79326	0	196	RAB31, PPIF, TFAP2C, NBL1, KRT18, FOS, KLF4, DLC1, CA12, TGM2, RAPGEFL1, RRP12, CELSR1, KRT8, PAPSS2, IGFBP4, MLPH, TIPARP, SLC9A3R1, UGCG, PLA2G16, THSD4, BHLHE40, KRT19, IL6ST, ELF1, CANT1, LAD1, SEC14L2, FHL2, NADSYN1, PTGES, DHRS3, ALDH3B1, SFN, BLVRB, FLNB, SLC7A5, P2RY2, GLA, SEMA3B, STC2, CD44, KLK10, CCND1, TSKU, ENDOD1, CLIC3, AREG, TPD52L1, ZNF185, RHOD, B4GALT1, MYOF, WFS1, AQP3, AMFR,…
GSE94601	small_vs_squamous	HALLMARK_ESTROGEN_RESPONSE_EARLY	0.00645161	0.0143678	-0.415526	-1.60445	0	196	SLC7A5, KRT18, FOS, FKBP4, ADCY9, DHCR7, MYBBP1A, TFAP2C, FDFT1, RRP12, CLIC3, FOXC1, WFS1, KLF4, IGF1R, PEX11A, LRIG1, BLVRB, PTGES, MREG, UNC119, RAB31, ELF3, SIAH2, TPBG, FASN, PAPSS2, ENDOD1, CLDN7, ASB13, CA12, WWC1, FRK, NADSYN1, MYC, MYOF, HES1, GJA1, RHOD, IGFBP4, DHRS3, CCND1, TSKU, NBL1, ELF1, KRT8, TGIF2, SLC9A3R1, BHLHE40, SLC2A1, SFN, KRT15, KRT19, KRT13
CCLE	small_vs_squamous	HALLMARK_ESTROGEN_RESPONSE_LATE	0.00355872	0.0054404	-0.436015	-1.6762	0	198	AGR2, SLC9A3R1, CA2, PLA2G16, PERP, KRT19, ETFB, IL6ST, GALE, ALDH3A2, PTGES, ALDH3B1, SFN, BLVRB, FLNB, SLC7A5, GLA, CD9, SERPINA5, CAV1, SEMA3B, CD44, TNNC1, KLK10, TST, CCND1, UGDH, CLIC3, AREG, TFPI2, TPD52L1, MYOF, BATF, WFS1, AMFR, CYP4F11, LAMC2, GJB3, KRT13, PRSS23, WISP2, S100A9, ZFP36
Bhattacharjee	small_vs_squamous	HALLMARK_ESTROGEN_RESPONSE_LATE	0.00253485	0.00984931	-0.414886	-1.58761	1	171	NBL1, HPRT1, AGR2, GJB3, TPBG, AMFR, LSR, LTF, KLK10, CA2, CAV1, JAK2, SLC16A1, SORD, UGDH, SLC7A5, FOXC1, SGK1, FKBP4, TST, CYP4F11, DHCR7, IMPA2, ALDH3A2, NRIP1, S100A9, DYNLT3, ADD3, IGFBP4, BLVRB, HSPA4L, CA12, DLG5, ETFB, CCND1, PKP3, FGFR3, MYOF, SIAH2, TFAP2C, SLC9A3R1, SFN, CD9, ST6GALNAC2, KRT13, TRIM29, KRT19
GSE94601	small_vs_squamous	HALLMARK_ESTROGEN_RESPONSE_LATE	0.00645161	0.0143678	-0.386031	-1.49056	0	196	SLC7A5, FOS, FKBP4, DHCR7, CXCL14, IMPA2, UGDH, TFAP2C, FDFT1, LTF, ETFB, SGK1, CLIC3, DCXR, FOXC1, WFS1, LAMC2, KLF4, CYP4F11, BLVRB, SERPINA3, PTGES, MAPK13, RAB31, TPSAB1, HSPA4L, SIAH2, TPBG, NAB2, PAPSS2, PLXNB1, ST14, TST, ZFP36, CA12, FRK, MYOF, IGFBP4, PERP, CCND1, NBL1, ST6GALNAC2, SLC9A3R1, S100A9, CDH1, SFN, KRT19, TRIM29, KRT13
Bhattacharjee	small_vs_squamous	HALLMARK_FATTY_ACID_METABOLISM	0.00125313	0.00745712	-0.496229	-1.83732	0	136	CBR3, ERP29, UBE2L6, HSD17B4, ACSL4, RAP1GDS1, FASN, MAOA, ALDH1A1, HSD17B10, ALDH9A1, ACSL1, CBR1, ODC1, NBN, PTS, YWHAH, LGALS1, CRAT, CA2, LDHA, GLUL, BLVRA, EPHX1, SUCLA2, UGDH, HIBCH, PCBD1, DECR1, ADSL, MDH1, SDHD, ECH1, ALDH3A2, GABARAPL1, GRHPR, ACADVL, ECHS1, ADIPOR2, ALDOA, SDHC, MIF, ALDH3A1, HCCS, PRDX6, IDH1, DLD, HADHB, S100A10, NSDHL, METAP1, CPOX, ADH7
CCLE	small_vs_squamous	HALLMARK_FATTY_ACID_METABOLISM	0.00284091	0.0054404	-0.480487	-1.80282	0	157	SDHD, IDH3B, PTPRG, GPD2, SDHC, HIBCH, ERP29, LDHA, UBE2L6, ECI1, CD1D, UROD, CYP4A22, CRAT, PCBD1, NSDHL, RAP1GDS1, PSME1, HSDL2, DECR1, FABP1, GABARAPL1, HSD17B11, CCDC58, CRYZ, HSD17B4, CBR1, BMPR1B, ADH1C, ACADVL, DLD, LGALS1, NBN, ALDOA, UROS, EPHX1, CA2, ECHS1, BLVRA, CBR3, CPOX, VNN1, HADHB, ALDH3A2, GRHPR, OSTC, ACAA1, ME1, IDH1, PRDX6, ACSL5, METAP1, S100A10, UGDH, ACSM3, RETSAT, ADH7, G…
GSE94601	small_vs_squamous	HALLMARK_FATTY_ACID_METABOLISM	0.010989	0.02035	-0.385192	-1.4498	1	157	LDHA, GPD1, NSDHL, CPOX, LGALS1, CRYZ, EHHADH, UGDH, HMGCS1, MLYCD, MDH2, RETSAT, ECH1, ALDH1A1, ACADVL, FMO1, CBR1, IDH1, ACAA1, ADIPOR2, CCDC58, ME1, ALDH3A1, PRDX6, FASN, DLD, MDH1, GABARAPL1, ADH7, DHCR24, METAP1, MAOA, S100A10, HADHB
Pa36	small_vs_squamous	HALLMARK_G2M_CHECKPOINT	0.000647249	0.00812216	-0.473354	-1.90535	0	192	MAD2L1, MAPK14, MNAT1, SMARCC1, STIL, SLC12A2, E2F2, DDX39A, INCENP, PDS5B, TRAIP, DTYMK, CCNF, TROAP, ATF5, SFPQ, LIG3, SNRPD1, TRA2B, KPNB1, MEIS2, CENPF, RASAL2, RBL1, NUSAP1, STAG1, RBM14, DR1, HIST1H2BK, DBF4, CDC27, PRC1, MEIS1, H2AFX, SRSF10, MCM2, CHEK1, SAP30, FANCC, TOP1, GSPT1, FBXO5, HMGB3, HIF1A, SLC7A5, HMGN2, CBX1, PLK4, SRSF1, SS18, CCNB2, CDC20, SYNCRIP, TOP2A, MTF2, BARD1, CKS1B…
GSE94601	small_vs_squamous	HALLMARK_G2M_CHECKPOINT	0.000540249	0.00684463	0.638411	1.88195	0	198	HMGN2, CDKN2C, H2AFV, FBXO5, STMN1, E2F2, BUB3, ESPL1, FANCC, MKI67, POLE, HMMR, RPA2, SMC2, CDKN1B, SMC1A, RACGAP1, HNRNPU, DBF4, RAD21, H2AFX, NDC80, SAP30, KIF11, TMPO, KIF22, SRSF10, CDC7, NUSAP1, EZH2, KIF20B, NASP, PLK1, HUS1, BARD1, PDS5B, PAPD7, CENPF, CENPE, CBX1, WHSC1, STIL, PRPF4B, TACC3, CDK1, UBE2S, GINS2, NUMA1, INCENP, KPNA2, ODF2, EWSR1, MAD2L1, STAG1, TRA2B, MCM3, NEK2, LMNB1, T…
Bhattacharjee	small_vs_squamous	HALLMARK_G2M_CHECKPOINT	0.000819672	0.00745712	0.558571	2.00419	0	177	CDKN2C, HMGN2, STMN1, RAD54L, TROAP, UBE2S, ESPL1, KPNB1, ATF5, LMNB1, ILF3, E2F1, SFPQ, CENPF, PTTG1, H2AFV, EZH2, TOP2A, BIRC5, CDC7, SRSF10, POLE, NASP, SMC2, MEIS2, MKI67, NDC80, KIF2C, EXO1, MTF2, PAFAH1B1, MCM3, NEK2, KIF22, TGFB1, SAP30, CDC6, PDS5B, CDK1, KIF23, SMC1A, CDKN1B, TMPO, CCNF, ARID4A, SRSF2, HUS1, MCM2, PAPD7, AURKA, DTYMK, STAG1
CCLE	small_vs_squamous	HALLMARK_GLYCOLYSIS	0.00343643	0.0054404	-0.50378	-1.94281	0	197	PLOD1, VEGFA, PYGB, HMMR, PYGL, GNPDA1, DSC2, RBCK1, DLD, ARTN, SLC25A10, P4HA1, ALDOA, SOD1, IDUA, PFKP, CITED2, AGRN, CHPF2, EXT2, PGAM1, RPE, GALE, PMM2, P4HA2, GMPPA, TGFA, PPIA, CHPF, GALK2, GPR87, NT5E, EGFR, XYLT2, IGFBP3, ECD, KDELR3, EXT1, ME1, GLRX, ALG1, IDH1, B4GALT7, GCLC, QSOX1, MET, HDLBP, STC2, CD44, SLC16A3, ADORA2B, RARS, TALDO1, B4GALT1, IER3, GPC1, SDC1, TXN, HSPA5, B3GNT3, AN…
Bhattacharjee	small_vs_squamous	HALLMARK_GLYCOLYSIS	0.0012837	0.00745712	-0.501346	-1.89955	0	162	TGFBI, EGFR, P4HA1, PC, PYGB, SLC25A10, FKBP4, GCLC, PHKA2, MDH1, IER3, ENO1, CHPF, TPI1, PGK1, GNPDA1, PMM2, SLC35A3, RARS, ALDOA, SOD1, SDHC, ADORA2B, P4HA2, MERTK, TALDO1, AK4, MIF, PSMC4, IDH1, GYS1, COPB2, DLD, TXN, PYGL, HSPA5, NSDHL, AGRN, HDLBP, B4GALT4, PGAM1, GOT2, GPC1, SDC1, DSC2
GSE94601	small_vs_squamous	HALLMARK_GLYCOLYSIS	0.00649351	0.0143678	-0.412067	-1.59233	0	197	LDHA, SLC25A10, GNPDA1, FKBP4, PSMC4, NSDHL, KDELR3, BPNT1, DDIT4, ABCB6, PGAM1, MDH2, DSC2, IGFBP3, SLC35A3, SDC1, GFPT1, PYGL, GPC3, CHPF2, ZNF292, B4GALT4, IDH1, TGFBI, FAM162A, B4GALT7, ELF3, CHPF, ADORA2B, GYS1, GOT2, ME1, TGFA, TPBG, GPC4, ARTN, ENO1, PMM2, COL5A1, DLD, COPB2, MDH1, SLC16A3, TPST1, PLOD1, PGM2, GPR87, IL13RA1, IER3, GPC1, XYLT2, EXT1
CCLE	small_vs_squamous	HALLMARK_HEDGEHOG_SIGNALING	0.037064	0.0463299	0.551727	1.4414	50	35	SLIT1, CRMP1, RTN1, CDK5R1, CNTFR, HEY2
GSE94601	small_vs_squamous	HALLMARK_HEDGEHOG_SIGNALING	0.0027972	0.0143678	0.738029	1.77692	3	35	CNTFR, CRMP1, RTN1, CDK5R1, L1CAM, SCG2, DPYSL2, NRP1, NRCAM, UNC5C
Bhattacharjee	small_vs_squamous	HALLMARK_HEDGEHOG_SIGNALING	0.00696864	0.0183385	0.659432	1.80688	7	32	CRMP1, SCG2, RTN1, L1CAM, CDK5R1, NRCAM, SLIT1, CDK6, NF1, ACHE
CCLE	small_vs_squamous	HALLMARK_HEME_METABOLISM	0.0103093	0.0135648	-0.367585	-1.40679	2	192	NR3C1, PICALM, BSG, TSPAN5, SLC22A4, DCUN1D1, HTATIP2, NEK7, CA1, SLC30A1, ALDH1L1, UROS, PSMD9, CA2, NFE2L1, OPTN, BLVRA, SMOX, HEBP1, P4HA2, HMBS, CPOX, MOCOS, LRP10, BLVRB, SLC6A9, GCLM, GCLC, CDR2, NFE2, CTSB, ENDOD1, MAP2K3, LAMP2, ELL2, TFRC, AQP3, CAST, SLC10A3, SLC7A11, SLC2A1, PDZK1IP1, ABCG2
GSE94601	small_vs_squamous	HALLMARK_HYPOXIA	0.00689655	0.0143678	-0.499596	-1.92329	0	195	EDN2, SRPX, VLDLR, LOX, NAGK, SLC2A3, ERRFI1, LDHA, FOS, KDELR3, DDIT4, ALDOC, GAA, CTGF, IGFBP3, NFIL3, IL6, PRKCDBP, SLC25A1, LXN, KLF6, SERPINE1, BGN, PPP1R15A, HEXA, GPC3, CHST3, PGM1, ZNF292, XPNPEP1, ADM, S100A4, FOSL2, TGFBI, FAM162A, GPI, ADORA2B, GYS1, GBE1, CYR61, SLC6A6, SIAH2, TPBG, GPC4, TGFB3, TPST2, F3, ANXA2, ENO1, COL5A1, ZFP36, CA12, PTRF, PGM2, EFNA1, SDC4, ILVBL, IER3, GPC1, B…
CCLE	small_vs_squamous	HALLMARK_HYPOXIA	0.00343643	0.0054404	-0.443988	-1.69919	0	192	MAFF, LOX, ATP7A, IDS, PRKCA, SLC25A1, SLC2A3, PLIN2, NFIL3, SRPX, CHST3, PGM2, NR3C1, STBD1, DDIT4, FOS, PRDX5, CA12, TGM2, NDST1, SLC6A6, VEGFA, HEXA, DDIT3, P4HA1, ADM, ALDOA, CYR61, TIPARP, DUSP1, PFKP, PDGFB, CITED2, PLAC8, IGFBP1, PLAUR, BHLHE40, TNFAIP3, TES, P4HA2, TPST2, ERRFI1, LXN, GAPDH, GRHPR, EGFR, KLF6, SDC4, MYH9, IGFBP3, PKP1, MT2A, KDELR3, EXT1, GLRX, PPP1R15A, CAV1, HDLBP, STC2…
CCLE	small_vs_squamous	HALLMARK_IL2_STAT5_SIGNALING	0.00340136	0.0054404	-0.509135	-1.95779	0	195	PLIN2, NFIL3, CCND3, NOP2, ADAM19, TNFRSF9, IGF2R, NCOA3, CTLA4, BCL2L1, GABARAPL1, LCLAT1, IKZF2, ITGAV, TRAF1, TGM2, CDC42SE2, PUS1, GPX4, IRF4, CD81, ETV4, IL18R1, PLSCR1, MYO1E, MAP3K8, P4HA1, PTGER2, SPRY4, CDCP1, CA2, GBP4, PRNP, GALM, IL4R, NRP1, RNH1, COL6A1, BHLHE40, TNFRSF21, LIF, ANXA4, EMP1, IFITM3, IFNGR1, TNFSF10, SERPINB6, IL1R2, NT5E, GSTO1, KLF6, DHRS3, CAPG, TWSG1, CKAP4, SWAP70…
GSE94601	small_vs_squamous	HALLMARK_IL2_STAT5_SIGNALING	0.00689655	0.0143678	-0.419766	-1.61597	0	195	NFIL3, RNH1, KLF6, ANXA4, PHLDA1, SLC29A2, MXD1, GSTO1, IGF1R, CD81, LRIG1, GADD45B, PRNP, PRKCH, FAH, COL6A1, TNFRSF18, GUCY1B3, ITGAV, IL4R, IGF2R, IFNGR1, MYC, MAP3K8, GABARAPL1, CKAP4, DHRS3, SLC1A5, TNFRSF21, AHNAK, IRF6, TNFSF10, BHLHE40, NDRG1, EMP1, IFITM3
Bhattacharjee	small_vs_squamous	HALLMARK_IL2_STAT5_SIGNALING	0.00513479	0.0151023	-0.386256	-1.46348	3	162	UCK2, P4HA1, SERPINB6, NFIL3, NCOA3, AHR, CD81, UMPS, GABARAPL1, CAPG, BHLHE40, PLSCR1, SLC1A5, FAH, IFITM3, AHCY, IL4R, PLEC, DHRS3, CYFIP1, CKAP4, ANXA4, NOP2, NDRG1, IFNGR1, SYNGR2, AHNAK, TNFSF10, GSTO1, IRF6, PRNP, RNH1
CCLE	small_vs_squamous	HALLMARK_IL6_JAK_STAT3_SIGNALING	0.00214133	0.0054404	-0.617056	-2.13051	0	86	IL18R1, MAP3K8, PF4, SOCS3, IL1R1, STAM2, BAK1, TGFB1, IL4R, IL6ST, TNFRSF21, CRLF2, FAS, GRB2, MYD88, IRF1, IFNGR1, OSMR, IL1R2, LTBR, IL15RA, CSF2, CD9, CD44, CSF1, TNFRSF1A, TNFRSF1B, CSF2RA, CXCL3, TNFRSF12A, IL1B, HMOX1, IL6, CXCL1
GSE94601	small_vs_squamous	HALLMARK_IL6_JAK_STAT3_SIGNALING	0.00914634	0.0182927	-0.425768	-1.46992	2	87	IL10RB, IL6, IRF9, MYD88, OSMR, STAT2, PDGFC, IL4R, IL1R1, IFNGR1, CXCL1, MAP3K8, TNFRSF12A, TNFRSF21, IL13RA1, LTBR, TNFRSF1A
CCLE	small_vs_squamous	HALLMARK_INFLAMMATORY_RESPONSE	0.00346021	0.0054404	-0.585453	-2.24833	0	194	TLR2, OSM, CCL24, ABCA1, EMP3, INHBA, LY6E, TNFRSF9, C3AR1, CD69, MMP14, CMKLR1, NFKBIA, HIF1A, NLRP3, BST2, SLC31A1, IL18R1, ITGA5, SLC31A2, ADRM1, TNFSF9, IL7R, NMI, CCL2, RGS1, ADM, PTGER2, TAPBP, AXL, RELA, HRH1, IL1R1, RTP4, LDLR, IL18RAP, IL15, TIMP1, CXCR6, ABI1, SRI, IL4R, LYN, IRAK2, PLAUR, NDP, LIF, IRF1, TNFSF10, PTAFR, OSMR, SGMS2, KLF6, TNFSF15, PTGER4, EDN1, IL15RA, NFKB1, RHOG, P2R…
GSE94601	small_vs_squamous	HALLMARK_INFLAMMATORY_RESPONSE	0.00649351	0.0143678	-0.429617	-1.66015	0	197	IL7R, LAMP3, RTP4, OLR1, TNFAIP6, PCDH7, CALCRL, RHOG, PTGER4, SLC31A1, CCL20, AXL, HBEGF, RNF144B, NOD2, IL6, KLF6, SERPINE1, KCNJ2, MXD1, CCL2, PDPN, ABCA1, GPC3, LY6E, ITGA5, NAMPT, ADM, ADRM1, SLC11A2, EDN1, OSMR, CXCL6, MMP14, ADORA2B, CX3CL1, RIPK2, TPBG, F3, IL4R, IL1R1, NFKB1, LDLR, NFKBIA, MYC, LYN, ITGB8, IFITM1, TIMP1, IL1A, TNFSF10, GNA15
CCLE	small_vs_squamous	HALLMARK_INTERFERON_ALPHA_RESPONSE	0.00218818	0.0054404	-0.722122	-2.52445	0	93	MX1, PSMA3, UBA7, PSME1, LY6E, PROCR, LGALS3BP, ISG15, GBP2, PSMB8, DHX58, TRIM5, EPSTI1, BST2, SP110, PLSCR1, PSMB9, IFI44, NMI, IFI44L, TAP1, WARS, IFI35, PARP14, C1S, RTP4, IL15, GBP4, OAS1, IL4R, PSME2, CD74, IFITM2, ELF1, IFITM3, SAMD9, TRIM21, TRIM14, IRF1, LAP3, HERC6, CASP8, IFIT2, IFIT3, DDX60, B2M, CCRL2, CSF1, RIPK2, SLC25A28, SAMD9L, LPAR6, OASL, TRIM25, CASP1, IFITM1, IFI27
GSE94601	small_vs_squamous	HALLMARK_INTERFERON_ALPHA_RESPONSE	0.003125	0.0143678	-0.525684	-1.85789	0	94	EPSTI1, PARP12, PARP9, TRIM21, LAMP3, RTP4, IFIH1, C1S, IFI27, HERC6, MX1, TMEM140, TRIM25, SLC25A28, IRF9, CASP1, PROCR, ISG15, LPAR6, LY6E, PARP14, GBP2, RIPK2, LGALS3BP, STAT2, IL4R, IFITM1, ELF1, IFITM2, IFITM3
Bhattacharjee	small_vs_squamous	HALLMARK_INTERFERON_ALPHA_RESPONSE	0.0141343	0.0321234	-0.448173	-1.49111	11	69	TRIM21, CD74, PSME2, UBE2L6, SP110, OGFR, BST2, LY6E, PSMB8, MX1, TAP1, LAMP3, PSMA3, C1S, ADAR, LGALS3BP, IFI27, ELF1, TRIM14, IFITM1, PLSCR1, IFITM3, IL4R, NMI
CCLE	small_vs_squamous	HALLMARK_INTERFERON_GAMMA_RESPONSE	0.00340136	0.0054404	-0.673017	-2.58796	0	195	TOR1B, TNFAIP2, UBE2L6, ZBP1, CD40, CASP7, IRF2, HLA-A, LATS2, MX1, PSMA3, CD38, PSME1, LY6E, NCOA3, CD69, NLRC5, CMKLR1, LGALS3BP, NFKBIA, ISG15, STAT1, PSMB8, HIF1A, HLA-B, DHX58, IRF4, EPSTI1, CASP4, BST2, SP110, PLSCR1, APOL6, PSMB9, RBCK1, IFI44, NMI, CCL2, IFI44L, SOCS3, TAP1, TAPBP, WARS, IFI35, PARP14, C1S, PFKP, OAS3, C1R, RTP4, IL15, SPPL2A, GBP4, SRI, IL4R, PSME2, CD74, TNFAIP3, SECTM1…
GSE94601	small_vs_squamous	HALLMARK_INTERFERON_GAMMA_RESPONSE	0.00649351	0.0143678	-0.456001	-1.7621	0	197	TOR1B, B2M, PLA2G4A, PSMB10, SAMHD1, EPSTI1, PARP12, NCOA3, TNFAIP3, SOCS1, RBCK1, TRIM21, TNFAIP2, RTP4, IFIH1, C1S, IFI27, TNFAIP6, HERC6, ZNFX1, MX1, STAT3, SSPN, HLA-B, MX2, PELI1, TRIM25, SLC25A28, PTGS2, IL6, SERPING1, IRF9, MYD88, CASP1, SPPL2A, CCL2, CFB, ISG15, LY6E, NAMPT, LATS2, PARP14, RIPK2, LGALS3BP, STAT2, IL4R, MVP, NFKB1, NFKBIA, ARID5B, TNFSF10, VAMP8, GBP6, IFITM2, IFITM3
Bhattacharjee	small_vs_squamous	HALLMARK_INTERFERON_GAMMA_RESPONSE	0.00256082	0.00984931	-0.394933	-1.49385	1	160	TOR1B, TRIM21, CD74, CFH, PSME2, NFKBIA, ARL4A, SOD2, UBE2L6, CASP4, BTG1, SP110, BPGM, PSMB10, OGFR, BST2, LY6E, HLA-G, PSMB8, MX1, MT2A, NAMPT, TAP1, NFKB1, UPP1, HLA-A, JAK2, PSMA3, C1S, ADAR, C1R, MVP, LGALS3BP, IFI27, NCOA3, TAPBP, TRIM14, MYD88, HIF1A, PLSCR1, IFITM3, IL4R, NMI, STAT3, CASP7, NUP93, ARID5B, TNFSF10, VAMP8
CCLE	small_vs_squamous	HALLMARK_KRAS_SIGNALING_UP	0.00332226	0.0054404	-0.458158	-1.75813	0	189	CMKLR1, TSPAN1, KLF4, GNG11, TRAF1, PSMB8, FUCA1, ANO1, CAB39L, ETV4, LCP1, ITGB2, ADAM17, PTCD2, IL7R, GALNT3, JUP, NAP1L2, GFPT2, ETV5, GPNMB, PDCD1LG2, PRDM1, CA2, PLEK2, NRP1, PLAUR, TNFAIP3, LIF, EMP1, DNMBP, PTGS2, BTC, IL1RL2, IGFBP3, ENG, BIRC3, CROT, GLRX, PLAT, CFH, CSF2, SPP1, DCBLD2, PPP1R15A, SEMA3B, HBEGF, MPZL2, SLPI, KCNN4, F13A1, TNFRSF1B, HKDC1, CSF2RA, TFPI, G0S2, IL1B, ITGA2, …
Pa36	small_vs_squamous	HALLMARK_MITOTIC_SPINDLE	0.0103359	0.049508	-0.351236	-1.41851	15	198	EZR, CD2AP, MYH9, BCL2L11, CDK5RAP2, OPHN1, CENPF, PIF1, RASAL2, FLNA, NUSAP1, PCNT, RFC1, MARK4, SAC3D1, CDC27, PRC1, TSC1, KPTN, ALMS1, CCDC88A, YWHAE, FBXO5, SEPT9, SOS1, KLC1, KNTC1, EPB41L2, CCNB2, FGD6, ARF6, HDAC6, TOP2A, PXN, PPP4R2, CLASP1, NET1, SASS6, VCL, TUBA4A, EPB41, DLG1, PAFAH1B1, TPX2, CDC42, ANLN, TTK, SMC4, DST, LATS1, ARFGEF1
GSE94601	small_vs_squamous	HALLMARK_MITOTIC_SPINDLE	0.000540249	0.00684463	0.570607	1.68067	0	199	FBXO5, CEP57, CCDC88A, SMC3, BCL2L11, ESPL1, WASF1, CKAP5, ARHGEF7, KIF3C, KNTC1, PCNT, HDAC6, SMC1A, EPB41, RACGAP1, PIF1, NDC80, KIF11, ARHGEF2, KIF1B, KIF22, NUSAP1, KIF20B, NIN, PLK1, CNTRL, RFC1, CENPF, KPTN, CENPE, SSH2, UXT, ARHGAP4, KIFAP3, CDK1, SPTAN1, RICTOR, ROCK1, CENPJ, TIAM1, KLC1, NUMA1, CEP192, INCENP, RANBP9, SASS6, PCM1, NEK2, LMNB1, KIF4A, TUBGCP2, PXN, MARCKS, KIF15, MID1IP1,…
CCLE	small_vs_squamous	HALLMARK_MTORC1_SIGNALING	0.00343643	0.0054404	-0.601379	-2.31921	0	197	YKT6, TOMM40, PSMA4, PSAT1, LTA4H, DDIT4, UBE2D3, SLC6A6, CCNG1, SSR1, RIT1, NMT1, HSPA4, EPRS, PSMD14, SDF2L1, ITGB2, DAPP1, GTF2H1, ELOVL6, ABCF2, DDIT3, P4HA1, ALDOA, PPA1, GSR, WARS, TRIB3, SLC9A3R1, CALR, LDLR, PSME3, FKBP2, ACSL3, ACTR2, TXNRD1, HSP90B1, BHLHE40, SERPINH1, TES, HMBS, PPIA, EIF2S2, GAPDH, HSPA9, PSMD12, PDAP1, PSMC2, USO1, SLC1A5, RAB1A, CYB5B, ME1, SLC7A5, GLRX, GLA, CD9, I…
Bhattacharjee	small_vs_squamous	HALLMARK_MTORC1_SIGNALING	0.00131406	0.00745712	-0.492069	-1.89848	0	184	LDHA, PSMA3, ETF1, SORD, EIF2S2, P4HA1, FDXR, SCD, ACSL3, SLC7A5, TES, PSMC6, NFIL3, GSR, GCLC, PSMA4, GPI, GMPS, IMMT, DHCR7, NFKBIB, CTSC, ENO1, PSMD13, HSPE1, BHLHE40, TPI1, PGK1, GTF2H1, RPA1, SQLE, ACTR2, ADIPOR2, ALDOA, SLC1A5, HSPD1, PSMB5, ADD3, AK4, PSMC4, PSMC2, PRDX1, TUBA4A, SERP1, RIT1, PSMD14, M6PR, IDH1, PNO1, ACTR3, HSPA5, SLC9A3R1, CD9
GSE94601	small_vs_squamous	HALLMARK_MTORC1_SIGNALING	0.00649351	0.0143678	-0.410435	-1.58602	0	197	IGFBP5, TUBA4A, LTA4H, ARPC5L, TBK1, SORD, VLDLR, SLC2A3, SLC7A5, PSMD14, LDHA, TRIB3, PSMC4, PITPNB, DHCR7, BCAT1, ELOVL6, M6PR, PSMB5, DDIT4, HMGCS1, RIT1, NFIL3, SQLE, PRDX1, RAB1A, PPP1R15A, RPN1, EDEM1, PGM1, SCD, NAMPT, PSMC2, IDH1, ADIPOR2, GPI, ACTR2, GBE1, ME1, SLC6A6, USO1, ENO1, GSK3B, LDLR, SERPINH1, SLC1A5, DHCR24, PNO1, SQSTM1, SLC9A3R1, BHLHE40, SLC2A1
CCLE	small_vs_squamous	HALLMARK_MYC_TARGETS_V1	0.00347222	0.0054404	-0.514996	-1.9806	0	196	CCNA2, AIMP2, HSPE1, MRPS18B, UBE2E1, NOLC1, PSMA7, RPL18, MRPL23, PTGES3, NME1, RAD23B, PA2G4, GOT2, KPNA2, PSMD3, RAN, POLD2, PHB2, EIF3B, RPL6, RUVBL2, SSB, RPS6, DDX18, TUFM, LDHA, PWP1, EIF4E, RSL1D1, GSPT1, MRPL9, C1QBP, RRP9, SSBP1, PABPC1, PRDX3, CDC20, PSMC6, HDDC2, CYC1, PPM1G, PSMA4, IMPDH2, ABCE1, RPL14, SNRPG, NHP2, CCT4, RPL34, EPRS, PSMD14, SLC25A3, RPS2, UBE2L3, CCT5, IARS, RPS3, …
Bhattacharjee	small_vs_squamous	HALLMARK_MYC_TARGETS_V1	0.00134228	0.00745712	-0.483973	-1.88137	0	196	MRPL23, PRDX3, COX5A, CSTF2, RPL18, XPO1, RPS3, RPL6, GLO1, SYNCRIP, RPL22, RPS10, RPS6, PSMD3, EIF4E, PRDX4, CCT5, RPLP0, PABPC1, PSMD8, POLD2, RPL34, COPS5, HPRT1, ODC1, ABCE1, CYC1, XPOT, YWHAE, RANBP1, SNRPD3, PSMB3, TCP1, PSMA1, MRPS18B, FBL, IMPDH2, LDHA, G3BP1, EIF4H, ETF1, PABPC4, EIF2S2, PPM1G, DDX18, SLC25A3, RPL14, IARS, AIMP2, NOLC1, AP3S1, RPS2, PRPS2, PSMC6, MCM5, PSMA4, TUFM, NCBP2…
Pa36	small_vs_squamous	HALLMARK_MYC_TARGETS_V1	0.000649773	0.00812216	-0.441977	-1.78317	0	197	PHB2, RANBP1, HSPE1, PSMD8, SLC25A3, TXNL4A, HNRNPC, SNRPD1, YWHAQ, TRA2B, LSM2, PSMD1, KPNB1, PGK1, EIF4G2, NAP1L1, USP1, CYC1, C1QBP, PRPS2, HDAC2, XPOT, TUFM, SERBP1, EIF2S1, SNRPA1, MCM2, DHX15, SSBP1, HNRNPA3, SNRPD3, YWHAE, EIF4H, PSMB2, GSPT1, FBL, PPM1G, PSMD14, CNBP, CLNS1A, LDHA, HNRNPR, NOP56, CCT4, SRSF1, SRSF7, SNRPB2, ERH, CDC20, SYNCRIP, CCT2, HSP90AB1, XRCC6, PA2G4, SNRPD2, PSMB3,…
CCLE	small_vs_squamous	HALLMARK_MYC_TARGETS_V2	0.00359066	0.0054404	-0.569256	-1.8437	1	58	MRTO4, GNL3, MYBBP1A, BYSL, HSPD1, TFB2M, NOC4L, AIMP2, RABEPK, HSPE1, NOLC1, PA2G4, SLC19A1, DDX18, WDR74, RRP9, PPRC1, NOP2, PRMT3, TBRG4, PUS1, RRP12, PES1, WDR43, SUPV3L1, PHB, TCOF1, NPM1, NOP16, NIP7
Bhattacharjee	small_vs_squamous	HALLMARK_MYC_TARGETS_V2	0.00233372	0.00984931	-0.59166	-1.79947	1	42	SUPV3L1, SORD, DDX18, BYSL, AIMP2, NOLC1, MCM5, NOP16, HSPE1, RABEPK, HSPD1, WDR43, NOP2, PES1, IMP4
GSE94601	small_vs_squamous	HALLMARK_MYC_TARGETS_V2	0.00456621	0.0143678	-0.530868	-1.69555	1	57	HK2, TFB2M, PPAN, MRTO4, SORD, SLC19A1, RABEPK, PPRC1, MYBBP1A, BYSL, PES1, NOLC1, MAP3K6, RRP12, TBRG4, PA2G4, SLC29A2, IMP4, NOP16, IPO4, GRWD1, NIP7, MYC
CCLE	small_vs_squamous	HALLMARK_MYOGENESIS	0.03125	0.0400641	-0.333968	-1.28439	8	196	RIT1, COL4A2, ANKRD2, SPARC, LSP1, KIFC3, SPDEF, COL6A2, COL3A1, FST, AGRN, GPX3, TGFB1, PRNP, TNNI2, TPM2, BHLHE40, MYH9, ITGB5, GADD45B, IGFBP3, TPM3, MYLK, SYNGR2, PDLIM7, FLII, MYO1C, STC2, HBEGF, TNNC1, ITGB1, KLF5, ITGB4, WWTR1, TAGLN, COL6A3, TPD52L1, COL1A1, SOD3, NQO1, IGFBP7
Bhattacharjee	small_vs_squamous	HALLMARK_OXIDATIVE_PHOSPHORYLATION	0.00124688	0.00745712	-0.560459	-2.14563	0	168	MTRR, ISCA1, VDAC3, PDHB, GPX4, NDUFB8, POR, ALAS1, NQO2, PRDX3, NDUFA1, SURF1, COX5A, SLC25A11, SDHB, ISCU, NDUFS1, CYCS, LRPPRC, NDUFS2, ATP5H, ATP6V0C, NDUFS8, COX10, HSD17B10, UQCRFS1, ATP6V1C1, CYC1, COX6B1, NDUFB3, ATP6V1F, AIFM1, LDHA, SUPV3L1, NDUFA9, SUCLA2, LDHB, SLC25A3, MTX2, CYB5R3, ABCB7, COX5B, GPI, POLR2F, DECR1, IMMT, COX7B, MDH1, SDHD, SLC25A5, ECH1, NDUFV1, ACADVL, ECHS1, COX7A…
CCLE	small_vs_squamous	HALLMARK_OXIDATIVE_PHOSPHORYLATION	0.00355872	0.0054404	-0.540215	-2.07679	0	198	BDH2, MTRF1, MRPS30, CYB5R3, COX7B, CYCS, POLR2F, LDHB, IDH3A, SDHB, MDH2, COX5B, POR, SDHD, IDH3B, ALAS1, GOT2, COX10, SDHC, PHB2, ATP5J2, ATP5G3, NDUFB3, UQCRC1, OGDH, LDHA, TIMM17A, FXN, ECI1, CASP7, COX7C, NDUFA1, PRDX3, ATP5D, NDUFA2, PDP1, ATP6V1E1, MRPL11, DECR1, CYC1, TOMM22, OAT, UQCRQ, GRPEL1, ISCU, TCIRG1, BAX, NDUFB5, NQO2, GPX4, MRPS22, COX4I1, COX7A2L, SLC25A3, NDUFC1, ACADVL, DLD, …
Pa36	small_vs_squamous	HALLMARK_OXIDATIVE_PHOSPHORYLATION	0.000649351	0.00812216	-0.398014	-1.60492	0	196	NDUFS3, FH, SDHB, MRPL35, IDH3A, NNT, MTRR, CYC1, OPA1, TIMM17A, PHYH, NDUFA9, MRPS30, ECH1, COX6C, NDUFA6, TCIRG1, SURF1, COX10, ATP6V1F, ATP5J2, COX7A2, POLR2F, ATP5G2, UQCRH, LDHA, NDUFA1, UQCRC2, NDUFS8, MRPS15, ATP5F1, NDUFA5, UQCRQ, HTRA2, TIMM8B, GRPEL1, UQCRB, COX7B, ACADM, VDAC2, ATP5H, ATP5C1, COX8A, NDUFB2, SDHD, UQCR10, MRPS22, NDUFB5, ATP6V1E1, COX6A1, PDHX, COX17, NDUFB4, ACADSB, CY…
CCLE	small_vs_squamous	HALLMARK_P53_PATHWAY	0.00347222	0.0054404	-0.538	-2.06907	0	196	SEC61A1, EI24, DDIT4, FOS, KLF4, ISCU, FUCA1, BAX, CCNG1, ABHD4, PLK3, KLK8, CD81, STOM, PDGFA, TNFSF9, TSC22D1, HDAC3, NINJ1, DDIT3, F2R, PLK2, RPS12, TAP1, PTPN14, HINT1, TRIB3, EPHX1, DEF6, EPS8L2, BAK1, IRAK1, TGFB1, ZNF365, PERP, RXRA, PHLDA3, SERPINB5, BAIAP2, RAP2B, MKNK2, LIF, FAS, VAMP8, TGFA, GM2A, ZFP36L1, WWP1, MAPKAPK3, DGKA, SAT1, TAX1BP3, DRAM1, VDR, RHBDF2, SFN, HEXIM1, RRAD, ADA,…
GSE94601	small_vs_squamous	HALLMARK_P53_PATHWAY	0.00689655	0.0143678	-0.441757	-1.70062	0	195	TP53, TRIB3, FOS, DEF6, RPL18, ABHD4, WRAP73, RNF19B, NOTCH1, DDIT4, GM2A, RB1, PVT1, HBEGF, RETSAT, DCXR, DRAM1, ADA, SDC1, SLC3A2, NINJ1, KLF4, CASP1, MXD1, CD81, PROCR, PPP1R15A, EPHA2, CDH13, TM4SF1, S100A4, ABCC5, FAM162A, RAB40C, HSPA4L, EI24, CEBPA, TGFA, STOM, ST14, MAPKAPK3, MKNK2, ZFP36L1, RXRA, PERP, PHLDA3, TP63, PTPN14, IL1A, SERPINB5, SAT1, IER3, TAX1BP3, VAMP8, S100A10, NDRG1, SFN,…
Bhattacharjee	small_vs_squamous	HALLMARK_P53_PATHWAY	0.00127714	0.00745712	-0.448313	-1.69457	0	159	UPP1, IRAK1, DDB2, RPS12, EPHX1, LDHB, PLK2, FDXR, FOXO3, ADA, RNF19B, EI24, CD81, GPX2, PTPN14, IER3, PLXNB2, SLC3A2, TM4SF1, HSPA4L, STOM, NDRG1, S100A10, ABCC5, DGKA, ZFP36L1, CLCA2, VAMP8, SFN, SERPINB5, TAX1BP3, KRT17, SDC1, TP63
CCLE	small_vs_squamous	HALLMARK_PANCREAS_BETA_CELLS	0.00290276	0.0054404	0.641811	1.699	3	39	DCX, PCSK2, ABCC8, ISL1, PCSK1, GCK, STXBP1, NEUROG3, SYT13, PAX6, INSM1, LMO2, AKT3, SST, PAK3, G6PC2, GCG, PAX4, SRP9, SCGN
GSE94601	small_vs_squamous	HALLMARK_PANCREAS_BETA_CELLS	0.000684463	0.00684463	0.845733	2.07802	0	40	DCX, ISL1, INSM1, PCSK2, AKT3, NKX2-2, CHGA, PCSK1, SYT13, LMO2, SCGN, PAX6, GCK, NEUROD1, ABCC8, SRP9, STXBP1, PAK3, FOXA2
Bhattacharjee	small_vs_squamous	HALLMARK_PANCREAS_BETA_CELLS	0.00086881	0.00745712	0.84738	2.33555	0	33	ISL1, INSM1, CHGA, NKX2-2, SCGN, DCX, GCK, AKT3, FOXA2, PCSK2, PCSK1, PKLR
CCLE	small_vs_squamous	HALLMARK_PI3K_AKT_MTOR_SIGNALING	0.00913242	0.0123411	-0.415239	-1.47212	3	102	MKNK1, AKT1S1, CLTC, ARF1, ATF1, UBE2D3, CAB39L, RIT1, DAPP1, DDIT3, PPP1CA, NCK1, MAPK9, ARPC3, TRIB3, CALR, ACTR2, HSP90B1, CFL1, RAC1, DUSP3, MKNK2, GRB2, MYD88, EGFR, AP2M1, YWHAB, SFN, PFN1, RALB, CAB39, MAP2K3, TNFRSF1A, SQSTM1, SLC2A1, ACTR3
CCLE	small_vs_squamous	HALLMARK_PROTEIN_SECRETION	0.0021978	0.0054404	-0.549374	-1.92756	0	95	CLN5, ARFGEF2, RER1, AP1G1, ATP7A, SCAMP3, ZW10, VAMP7, ABCA1, CLTC, TOM1L1, COPB1, IGF2R, YKT6, ARF1, KRT18, ARFIP1, RAB22A, GBF1, SEC31A, RAB5A, ARCN1, DST, TMED2, AP2S1, SOD1, GOLGA4, CLTA, ADAM10, VAMP3, ERGIC3, BET1, EGFR, AP2M1, SGMS1, USO1, AP3S1, GLA, M6PR, AP2B1, CD63, SNAP23, CAV2, LAMP2, CTSC, AP3B1
Pa36	small_vs_squamous	HALLMARK_PROTEIN_SECRETION	0.00935252	0.049508	-0.418976	-1.53481	12	96	GBF1, GOSR2, GNAS, LAMP2, TMED2, SEC24D, SCAMP3, RPS6KA3, PPT1, DOPEY1, RER1, STAM, DNM1L, VPS4B, TPD52, AP2M1, CAV2, CTSC, ARFIP1, TMED10, RAB2A, AP2B1, VPS45, ATP1A1, DST, ARFGEF1
CCLE	small_vs_squamous	HALLMARK_REACTIVE_OXIGEN_SPECIES_PATHWAY	0.00170068	0.0054404	-0.706023	-2.1978	0	46	LSP1, GSR, SBNO2, SOD1, PDLIM1, PFKP, GPX3, TXNRD1, PRNP, MGST1, JUNB, ATOX1, GLRX, SRXN1, GCLM, GCLC, PRDX6, ABCC1, FTL, PRDX1, TXN, NQO1, G6PD
CCLE	small_vs_squamous	HALLMARK_SPERMATOGENESIS	0.00126662	0.0054404	0.549043	1.70849	1	125	CNIH2, DDX25, MEP1B, TEKT2, CLVS1, PIAS2, SNAP91, DCC, ADCYAP1, PACRG, TUBA3C, CHRM4, JAM3, POMC, CRISP2, GFI1, EZH2, SCG3, YBX2, SLC2A5, PCSK1N, CAMK4, SCG5, BRAF, SEPT4, SPATA6, THEG, GAD1, MAST2, NAA11, LPIN1, GRM8, HSPA1L, GMCL1, MTOR, STRBP, ACRV1, PARP2, ACTL7B
Bhattacharjee	small_vs_squamous	HALLMARK_SPERMATOGENESIS	0.00343348	0.0122624	0.519564	1.73194	3	100	JAM3, CLGN, GFI1, EZH2, OAZ3, MAST2, KIF2C, NPHP1, PARP2, AKAP4, NEK2, SCG5, SNAP91, ODF1, TUBA3C, TULP2, GRM8, CDK1, CAMK4, TSSK2, AURKA, HIST1H1T, COIL, PIAS2, ZNRF4, GAD1, TSN, TEKT2, GAPDHS, IP6K1, SLC2A5, SEPT4, MLF1, BUB1, ADCYAP1, HOXB1, HSPA1L, NF2, ACE, LDHC, TNP1, PDHA2, CCNB2, NCAPH, MTOR
GSE94601	small_vs_squamous	HALLMARK_SPERMATOGENESIS	0.000560852	0.00684463	0.639072	1.82283	0	133	ADCYAP1, SNAP91, SCG3, GRM8, DMC1, CNIH2, DDX25, RAD17, DCC, ZC3H14, SCG5, DBF4, TSN, SIRT1, THEG, HSPA2, MAST2, GSG1, EZH2, CHRM4, MLLT10, TOPBP1, CAMK4, NPHP1, GAD1, CDK1, SEPT4, COIL, PACRG, PARP2, LPIN1, TALDO1, CLGN, CCNA1, JAM3, PIAS2, NEK2, IFT88, STRBP, CDKN3, ARL4A, MTOR, GFI1, BUB1, CLPB, AKAP4, SPATA6, CLVS1, NPY5R, PAPOLB, PEBP1, AGFG1
CCLE	small_vs_squamous	HALLMARK_TGF_BETA_SIGNALING	0.00181488	0.0054404	-0.598494	-1.90668	0	54	CTNNB1, UBE2D3, PPP1CA, RHOA, TGFB1, JUNB, SPTBN1, PMEPA1, TGIF1, SMURF2, BCAR3, ENG, SMAD3, PPP1R15A, WWTR1, TJP1, SMURF1, THBS1, SERPINE1
CCLE	small_vs_squamous	HALLMARK_TNFA_SIGNALING_VIA_NFKB	0.00340136	0.0054404	-0.714018	-2.74563	0	195	SERPINB8, MAFF, CCL20, SLC2A3, CFLAR, IER5, NFIL3, TLR2, EIF1, ABCA1, INHBA, NFKBIE, TNFRSF9, CD69, NFKBIA, FOS, KLF4, TRAF1, FJX1, VEGFA, LITAF, TNFSF9, TSC22D1, IL7R, MAP3K8, NINJ1, PTX3, CCL2, PLK2, CYR61, BCL3, KLF2, SOCS3, TAP1, GFPT2, TIPARP, RELA, DUSP1, DNAJB4, TANK, BIRC2, IER2, LDLR, PLAUR, BHLHE40, RELB, EHD1, TNFAIP3, IL6ST, LIF, ZC3H12A, SPSB1, TNIP1, JUNB, IRF1, PMEPA1, TRIP10, SAT1…
GSE94601	small_vs_squamous	HALLMARK_TNFA_SIGNALING_VIA_NFKB	0.00662252	0.0143678	-0.624008	-2.40518	0	198	IL12B, SERPINB8, FOSB, TNFAIP3, CXCL2, LITAF, IL7R, TNFAIP2, SLC2A3, TNF, IFIH1, OLR1, FOS, TNFAIP6, RNF19B, PTGER4, CCL20, NFIL3, SGK1, HBEGF, PTGS2, IL6, FOSL1, DRAM1, TNIP2, KLF6, GFPT2, SERPINE1, PHLDA1, NINJ1, KLF4, MXD1, PDLIM5, F2RL1, REL, CCL2, PPP1R15A, ABCA1, RELB, GADD45B, EGR2, TNIP1, NAMPT, EDN1, FOSL2, CXCL6, CYR61, RIPK2, EGR1, PANX1, F3, JUNB, NFKB1, KLF9, TRIB1, CEBPB, ZFP36, LDL…
CCLE	small_vs_squamous	HALLMARK_UNFOLDED_PROTEIN_RESPONSE	0.00227273	0.0054404	-0.619545	-2.22	0	109	SERP1, ALDH18A1, HYOU1, EIF4E, SKIV2L2, YIF1A, SRPRB, RRP9, SDAD1, EXOSC4, SPCS3, IMP3, PSAT1, DDIT4, NHP2, VEGFA, SEC31A, SSR1, CCL2, SLC30A5, HERPUD1, IARS, ATF6, PREB, WIPI1, CHAC1, CALR, DNAJC3, HSP90B1, IGFBP1, NPM1, EXOSC1, PDIA6, FKBP14, EIF4G1, RPS14, TARS, HSPA9, SPCS1, IFIT1, CEBPB, KDELR3, SLC7A5, STC2, SEC11A, BAG3, WFS1, SHC1, EDEM1, HSPA5
Bhattacharjee	small_vs_squamous	HALLMARK_UNFOLDED_PROTEIN_RESPONSE	0.00468384	0.014637	-0.446107	-1.55172	3	88	TATDN2, SSR1, EIF4E, KDELR3, PARN, XPOT, BANF1, ATP6V0D1, WIPI1, IARS, NOLC1, TARS, SLC7A5, PDIA5, DCTN1, CEBPG, SEC31A, LSM1, DDX10, YIF1A, SERP1, CEBPB, EIF4G1, HSPA5, SHC1
CCLE	small_vs_squamous	HALLMARK_UV_RESPONSE_DN	0.00512821	0.00732601	-0.469506	-1.7497	1	141	PMP22, SYNJ2, CYR61, NOTCH2, DUSP1, COL3A1, LDLR, RUNX1, CITED2, SRI, RXRA, NRP1, BDNF, BHLHE40, ANXA4, INPP4B, LAMC1, IRS1, RND3, FHL2, RBPMS, COL5A2, TGFBR2, NFKB1, ERBB2, EFEMP1, SMAD3, CAV1, MET, ABCC1, ADORA2B, ANXA2, TJP1, TFPI, LPAR1, COL1A1, F3, SERPINE1, HAS2, PPARG
Pa36	small_vs_squamous	HALLMARK_UV_RESPONSE_DN	0.00380952	0.0238095	0.367495	1.59315	1	139	PTPRM, TGFBR2, CYR61, FBLN5, EFEMP1, SERPINE1, DAB2, DUSP1, ARHGEF9, IGFBP5, PDGFRB, CAV1, CELF2, RASA2, CDON, PDLIM5, RBPMS, DLC1, DBP, COL3A1, TGFBR3, MIOS, DDAH1, PRKCA, FZD2, LPAR1, COL1A1, SMAD7, FYN, ATP2B1, BMPR1A, SMAD3, MRPS31
CCLE	small_vs_squamous	HALLMARK_UV_RESPONSE_UP	0.00813008	0.0112918	-0.388707	-1.46246	2	154	GRINA, UROD, CLCN2, POLR2H, CCND3, GGH, SIGMAR1, PRKCD, MMP14, YKT6, PPIF, BSG, NFKBIA, FOS, GRPEL1, BID, NAT1, ALDOA, AP2S1, TAP1, C4BPB, HLA-F, EPHX1, BAK1, CA2, DNAJB1, GPX3, LYN, STARD3, IL6ST, TMBIM6, JUNB, IRF1, TARS, PDAP1, CYB5B, ACAA1, RRAD, DDX21, FOSB, TST, CXCL2, CLTB, CREG1, MGAT1, TFRC, AQP3, HMOX1, IL6, SQSTM1
CCLE	small_vs_squamous	HALLMARK_XENOBIOTIC_METABOLISM	0.00350877	0.0054404	-0.590773	-2.27478	0	199	GSS, SLC6A6, CBR1, PGD, NMT1, ADH1C, NINJ1, AOX1, PAPSS2, PPARD, NFS1, JUP, IGFBP4, GSR, HRG, IL1R1, EPHX1, HACL1, CA2, KARS, IGFBP1, AKR1C2, AKR1C3, BCAR1, SMOX, SLC35B1, NPC1, TMBIM6, FAS, MCCC2, VNN1, ADH5, TGFB2, GSTO1, PTGES, SERTAD1, SLC1A5, BLVRB, MT2A, SSR3, CROT, SAR1B, IDH1, GCLC, COMT, UGDH, RETSAT, ADH7, TNFRSF1A, PSMB10, ABCC2, EPHA2, ASL, FAH, PTGR1, UPP1, HMOX1, KYNU, SERPINE1, NQO…
GSE94601	small_vs_squamous	HALLMARK_XENOBIOTIC_METABOLISM	0.00662252	0.0143678	-0.417739	-1.6194	0	199	GSS, AHCY, COMT, SERPINA6, BCAT1, APOE, ALDH2, UGDH, RETSAT, DCXR, ECH1, SERPINE1, NINJ1, NFS1, GSTO1, PDLIM5, PROS1, BLVRB, EPHA2, CNDP2, NDRG2, CFB, PTGES, DHRS1, FMO1, CBR1, BCAR1, IDH1, FMO3, FAH, CYP2C18, SLC6A6, ALDH3A1, PAPSS2, IL1R1, CYP2J2, ACOX3, AKR1C3, JUP, NPC1, CROT, GABARAPL1, TPST1, IGFBP4, SLC1A5, ADH7, CYP2S1, SPINT2, SERTAD1, MAOA, TNFRSF1A
Bhattacharjee	small_vs_squamous	HALLMARK_XENOBIOTIC_METABOLISM	0.00383632	0.0127877	-0.401731	-1.54426	2	177	TPST1, MT2A, SPINT2, ALDH9A1, EPHA2, CBR1, PYCR1, HPRT1, PPARD, PTS, UPP1, NQO1, CA2, GSTM4, EPHX1, UGDH, PC, GSR, GCLC, GART, ECH1, GABARAPL1, CES1, CAT, IL1R1, GSTA3, SLC1A5, FAH, AHCY, NPC1, ALDH2, IGFBP4, BLVRB, ADH5, ALDH3A1, PGD, AKR1C3, AKR1C2, IDH1, GSTO1, TNFRSF1A, KARS, COMT, JUP, ADH7
